# Supplementary material for: Chloroplast genome analysis and phylogenetic position of Polygonatum sinopubescens and comparison with related species
Source: PLoS One. 2025 Dec 5;20(12):e0338103. doi: 10.1371/journal.pone.0338103 (PMC12680229; doi:10.1371/journal.pone.0338103)
Supplement: S1 File — (ZIP) [file pone.0338103.s001.zip]

Archive with 5 entries (4 files):
- supplementary files/Polygonatum_sinopubescens.fna
- supplementary files/Polygonatum_sinopubescens.gbk
- supplementary files/Polygonatum_sinopubescens.tbl
- supplementary files/Polygonatum_sinopubescens_PQ858224.gb
- supplementary files/
