# Supplementary material for: Chloroplast genome analysis and phylogenetic position of Polygonatum sinopubescens and comparison with related species
Source: PLoS One. 2025 Dec 5;20(12):e0338103. doi: 10.1371/journal.pone.0338103 (PMC12680229; doi:10.1371/journal.pone.0338103)
Supplement: S1 File — (ZIP) [file pone.0338103.s001.zip › supplementary files/Polygonatum_sinopubescens.fna]

>Polygonatum_sinopubescens [organism=Polygonatum_sinopubescens] [mol_type=genomic DNA] [topology=circular] [gcode=11]
GGAGCTATACCCAATATCTTATGAAAACAAGATATTGGGTATGACTCCTTCAACGATTCT
TAATACATATACATTAAGACGGAAATCTTATCCATTTATAGATGGAACTTCAAGAGCAGC
TAGGTCTAGAGGAAAGTTGTGAGCATTACGTTCATGCATTACTTCCATACCAAGGTTAGC
ACGGTTGATGATATCAGCCCAAGTGTTAATAACACGGCCCTGACTATCAACTACAGATTG
GTTAAAATTGAAACCATTTAGGTTGAAAGCCATAGTACTAATACCTAAAGCAGTGAACCA
GATACCTACTACAGGCCAAGCAGCCAAGAAGAAATGTAGGGAACGAGAATTGTTGAAACT
AGCATATTGGAAGATCAATCGGCCAAAATAACCATGAGCAGCTACGATATTATAAGTTTC
TTCCTCTTGACCGAATCTGTAACCTTCATTAGCAGACTCGTTTTCAGTGGTTTCCCTGAT
TAAACTAGAGGTTACCAAGGAACCATGCATAGCACTAAATAGGGAGCCGCCGAATACACC
AGCTACGCCTAACATGTGAAATGGATGCATAAGGATGTTGTGCTCTGCCTGGAATACAAT
CATGAAGTTGAAAGTACCAGATATTCCTAAAGGCATACCATCAGAGAAACTTCCTTGACC
AATAGGGTAGATCAAGAAAACAGCAGCAGCAGCTGCAACAGGAGCTGAATATGCAACAGC
AATCCAAGGACGCATACCCAGACGGAAACTAAGTTCCCATTCACGACCCATGTAACAAGC
TACACCAAGTAAGAAGTGTAGAACAATTAGCTCATAAGGACCGCCATTGTATAACCACTC
ATCAACAGATGCTGCTTCCCATATCGGGTAAAAATGCAAACCTATAGCTGCAGAAGTAGG
AATAATGGCACCAGAGATAATATTGTTTCCATAAAGTAAAGACCCAGAAACAGGTTCACG
AATACCATCAATATCTACTGGAGGAGCAGCAATGAAGGCGATAATAAATACAGAAGTTGC
GGTCAATAAAGTCGGGATCATCAAAACACCGAACCATCCAATGTAAAGACGGTTTTCGGT
GCTGGTTATCCAGTTACAGAAGCGACCCCACAGGCTTGTACTTTCGCGTCTCTCTAAAAT
TGCAGTCATGGTAAAATCTTGGTTTATTCAATTTTCAAGGACTCCCAAGCACACGTACTA
ACTATAACTAATTAGAAGATAGATAATAGAAGGCTTGTTATTAAACAGTATAACATGACT
TATATGCCAATGTCAACCAATCTAAACCAATATGTATCTATCCGCCTAAATAGAAATGCA
CCAAAAAACTTGTAAATTGAAGCGAACTAAAACTTCAATTGAAAAAGAAAGATTTCTTTT
TCGATTTTCCGTATGGGTTGCCCGGGACTCGAACCCGGAACTAGTCGGATGAAGTAGATC
ATTTTTTCTTGTTGCAATAGAGGAAAAGACCCCTTCCCAAACCGTGCTTGCATTTTTCAT
TGCACACGACTTTCCCTATGTATACATTTTACATACATATAAAAAACTTACATACCGAGA
AGAAAGTCTAAGAATTTTGACTACTCAGTAGATTCAACCACTACACTACTTACACGGGCA
TTTCAGAATGAAAATTCATAAATTTTCTAGTTAAAAGGTATCATGACCAATCATGAATGA
TTCACTAGGTCATTAATACGGATAATATCCAAATACCAAATACGTTCTCTATGTGATCCA
TGTAAAATAAAAGGAGTTGTTTTGGGGAAGATCAAAGAAAGAACCTGTTCTTCTTCCGTA
AAGAATTCTTCTAATAACCCCGAACCCAATCTTCGCAAAAAAGTGCGTACTGTACTTTTA
TGTTTACGAGCCAAAGTTCTAGCACACGAAAGTCGAAGTATATACTTTATTCGATACAAA
CCCTGTTTTTTTGAGGATCCACTATGATAATGAGAAAGATTTCTACATATCCGACCGAAT
CGATCAAGAATATCAGAATCCGATAAATCGGTCCAGATCGGTTTACTAATAGGATGGCCC
GATACAGTACAAAATTTAGCTTTAGCCAAAGATCCAATAAGAAAAATAACTGGGACGATG
GTATCAAATTTCTTAGTAATGGTATCTATTAGAAATGAATTCTCTAACATTTGATTCCTT
ACCGTCGAAAAATTTAGTAGTAGACTTGAAAGATAACCTAGAAAATAAAAAGAATAGTTT
GATAATTGGTTTATATGGATCCTGTACGGTTGCGACCAAACATGAAAATAATATTGCCAG
AAATTGAAAAAATGATATTTCCATTTCTTCATCAGAAGATGAGTCCCCTTTGAAGCAAGA
ATTGCTTTTCCTTGATATCGAACATAATGCATGAAAGGATCTTTGCAGAACCATAGGGTT
CTATGAAAATAGTTACGACATACTACTACAAAATGTTCTATTTGAAGATGTTCTATTTTT
TCATAGAAATGTGTTCGCTCAAGAAAGGTTCCAGAAGATGTTAATCGTAAATAAGAAGAT
TGTTTACGAATAAAAACTAAGAAAAATTCCCATTCAAATACATAAGAATTGTATAGGAAC
CGAAATAATCTTTTATTTTCTTTTGAAAAAACGTAAATAGATTTATTCTGAGTAATGAGA
AGACTATTCAAATTATGATATTCGTGAAGAAAGAACCGCAATAAATGTAAAAAAGGAACA
TCTTGAATCCAGCATTGAAGAATTTGAACCAAGATTTCCATATGTATGGGATGAGGTATT
AGTATATCTGAGACATAATTTAAATGTGATAATTTGTCCTCTAAAAAGGGAAAAATGGAA
TGAATTGATCGTAAATTATGATATTTTGGTATTTCTTTTTCTTCGAAATAAGATACTAAT
CGCAACGAGAATGGAATTTCTACAATAATTGCAAAACTTTCTGATATCATTTGAGAATGA
AAATGAGAAAAAAAAAAATTATTGTGGTTGTATCCAACGAATCGATTTTGATTAGAATCA
TTAACCAAAGAAATCAAAAAATTCTGTTGATAGATTCGAGTAATTAAACGTTTTACAAGT
ACTAAACTAGATTTATTGTCATAACCAAAAACTTCCACAGGTTCGTAAAAAACCGAACCA
TTTAACCCATGATTATGAGCAAGTGCATAAATATATTCCTGAAAGAGTAGCGGATATAGG
AAGTGTTGTTGCCGAGATCTATCCTTTTCTAAATATCCTTGTAATTCTTCCATTGACTTA
CATTTTTTCTACTTGAAACAAAAACAGTAGGCATTTCTTGGGTTATCAAATTATACATAG
TGCAATATGGTCAGAACAAGGTATGTATTATGTACAAAAAAATATATATACCCCGGAAAC
AGAAAGTCCAATCAACAGATCTTTTTCCTCTCCCCTTCTATCTAATGGGTTTATCCTCGT
TATAATTATTAGAGGTTCAAAAATCTTTTATTTTTGCAACCCGATCGCTCTTTTGACTTT
GGAACAAATTCTTTTTGTCAGTATACTGTTTCTTCTACACATTCGTTTCCAATCTATAAT
AGAGAATAGTTAGGATTTAAAAAAAAATAAAAAAAAAAAAGAATCAAAGGACCACTCACA
GGAGAACCTTTTCCCGCATCAGGCACTAATTTTTTTTAACGTCTAATTAGATGGGGTAAT
TATTCAAATAAAGAATAGAAGCTCGTTGCTTTTTTTTACCAGAATTGGAGCCGTAGGGCT
CTATCCATTTATTCACTAAACCCAACTGTCAATGTGAATTTTTTTTGTCTTCCTCCTACT
CCTAAAATAAAAACCAAATTTTGGAATGATCTGGTAAGGATTGACTCAGAATTCTACTAA
AAAAAATAGGAATCTAATAAGAAATTAAGAAATTCCATTTTCTTCTTATTATTACGACAT
GCTGTTTTTTCCATCCATTACCTTTCAGGATCAGTCGCGGTTTTATAGACTCTACCAATA
GTCTGGACGAATTCATTGCTTCATCCAAATGTGTAAAAGATCATAGTCGCACTTAAAAGC
CGAGTACTCTACCGTTGAGTTAGCAACCCAGATAAATATGATTTGTAGATACGATCGAAA
TAAAAAAATAAATAGAATTGCACTGTACAACTACGTCAAAACATTGAACTAACAAGAAAT
AGAGGAAAGATTTTATGATCAATTCTAAACACCAAAATAGCAAAATGAATGGATCGGATT
CAAAAATAAAAAACAACGGATTCCAAATAGAAATATCAAAATTTACAGACCGCCCATTTT
CTCAAAATTTTGGATTTTCGTTAAGAAAATACATCTTGCATATGTATAACAGTAAATTCG
GCAAACCCATCATTTGACTGAAGTAAAGGAAAACCAAATTAGGGGTCGGAATAAACAGAT
CCGCTTATCTACGATCGAATTATATTTGTTCGATACAACATTGTCAATATGAATGGAAAA
CAAATTCAATTTAATTAATAATTAATTAAGTATTGTATTTAAGTATTAAGTAAATCAAAT
AAGAATTCGTGTTGGATTGGCACAACATAAATAAGAAATTTAGATGAAAAAAAAATAAGG
AAAAAGTAGAGAAAAAGTATGAATACAACAAGAAAAGAGCAAATTTTAAGTAACTAATTG
CCCAAAATAGATACTAGTTACCTTTTCTTTTTTATTTATTAAAAGAAATTTTGTTTTTTT
TTTTCTTTATGAAGGTCTTTCTTTAACTTTAAATAATTCTGCCTTCCTTAAAATATCATG
AACAGTTCCTGTAGGTTGAGCACCTTTTTCAAGGAAATAACGAATGGCAGGAACATTTAA
ATAAGTTTGATTCTGTATCGGATCGTAAAAACCCACTTTTTGAAGATCTCTTCCTTCTCT
TCGGGATCGAACATCAATTGCAACGATTCGATAGATCGCTCATTGGGATAGATGTAGATA
AATAATACCCCCCCTAGAAACGTATAGGAGGCTTTCTCCTCATACGGCTCGAGAAAAAAT
GATTCTAATATTTCTGTATATTCTGTATATAATGGCAAATAGATCCATAAAATCATGAAG
TCGACTATAATTTGAGTTATAATTTGAGTCGTTTTTTGTTCTTACTTACAGATACAGAAA
AAAAGAAATATCATTCGTACTCATAACTCAAGTTGGGCAATTCTGAAAAAGTGCGAAGGT
AACTCTTTAGACATTTCTTGAGTCGTCTCTAACCTCTTTTGTTTGTCTCGTCTCGAATCT
ATTTTTCTTCTTCATTATAATAAAATGAAATAAAATTATTGAGACAATTGAAAATAGTGT
TTCCTTGTTCCGGAATCCTTTCTCTTTACTTTGTAAAATCATTAGGTTTAGACATTACTT
CGGTGATCCTTATTCCTTTTCAAAATGGCAGCAACATACCTTTTGTTTTTTGTTATTTCT
TTCTATGAATAATACGAAAGATTTATTATAATACACTTTTCATTTTAATCGAAAAAGTTT
TACCAATTTCGACAAATTTGACTTTTTTATTTTATTTCAAACTTGTTCGAATTTTAACCC
TTCGATTTCGATATTGAGGATATATTTACAAAGTTGGTCTAACTTATTAATTGTTACTAA
CCCTAGATTCTTCCCCCCGAGAAATGAATCAATACTTTTTGTTCGAGCTCCATTATGTAC
TATTCCTATTTACCAACCCAACACAAATTAGGTTCCTAGCAAGAACAGAACAAACTATGT
CGATTCAAGAGCATCTTCATTCCTATAGAAAATGGTGGATGTAAGAATCCACAACGAATC
ATGTCCTTCAAGTCGCACGTTGCTTTCTACCACATCGTTTCAAACGAAGTTTTACCATAA
CATTCCTCTGATTAAATTTCGAACCGGTATGGAATTGATTCAATATGGAATCATGAATAG
TCATTGGCTCAAATGAAACAGATTTCTAAAAAAGACGAATAAACGCGTTTACTTAAGTCT
TATTTACATCTTCAACAGATTCTTCGGGATGATGAATCATAAAAAGGATCATCCCCCCCC
CTTTTTTTTTCGAATACATAAATGAAAAAGTAAAGGCCTTTACTTAATAGAATAATAGAA
TAGATTTTCAATTCCGGAACAAAATAAGTTAGTAACCAAATTATAAGCTATTCCGATGAC
TCGAAAAGGTCGGAAGTCTCTCTATAATATAGATTTTTCACACTTATTCAAGTACCAAGG
GTTCACAAAAATGAAGATTCAAAATTCTTTCTTTCATCTGAAAGAGAAAATCAGAATCAA
GAATAAGAGGAATCTAATCTTTTCATATCCATCATATGCAACGAACAATTGTTACTGGGA
GTAATCATGGATATTTAAAGGATCACAGATCCTTTTGACTTAACCAAGAGAAGGGGCTGC
TGTTACTGAAATAGAACAATACAATAATACTACATAATATCTATTATACAGCATACAGAC
CTATTTTGTTTTACTTCAGATTCAAGAATCTTTCCTCCAATTCCGTAAAAATGGAATATA
TAAATTTTCATCCATCCAATCATTACATTATATTGATTTCCAATTATTCAATTGAATAAG
CTAAAATACAAAAAAAGAAAATGGGATCCAGATCAATTTATTTTTCCTATTTTTTCCTTA
GAAGTTTTTAGACGAACGATGAAATGCAATTAATACAAAAAACTACGGAATCTTTAGTCT
CCACATAAAGTGTGGAATTGGGATACACCATTTATTTTCTTTAGGCTTTCCTTGGGGAAT
GGAATAGAAAAAAAAGGTTTTTTTCTATTTCAATTAAGAATGCACCATGTGCGAATTCCC
ATTTCACGGGTATGGAACACAAGGTTTCCCTAAGTAACTAACTTCAATATGAATATGAGT
ATGAGCATACTCTGAATGGGAATGATCCACCTCCAATTCTTTTTTGAATTCAAAATTCAA
AGAAATATTTTGATTTCTACCCGTACATTGAATTCAGAACAAAGAAGGGGTTGGGTCACA
CATTATATATATCCAATATCCAAGCAAGATTAAACAGAAAATTGTTAAAGAGAAGAATCT
TTCGTTTCTGATGGAGACGATCTGGGACGGAAGGATTCGAACCTCCGAATAGCGGGACCA
AAACCCGTTGCCTTACCGCTTGGCCACGCCCCATTTAGATTTATATTCGACACTAATAAA
GACTAATATTGGTATTGGTCATTCGTCAATCCCAGCCCAAATACATATGAAATACATTGT
TGCTAGGATTCAACACATGTAAATATAGAATCACAAAAAATTATTGATCAAATTATTGAT
CATTACATAAAATTCAATTAAGATATTGTACGAAACTATAATTCCTTGTATTCTCATTTG
AGAATGAAAGGAAAGATTTTTGATTTGGGAGAGTTCGAAGAAAAAGAAGGATTTTTTGAC
CCGCCTTTTTATTTTTCCTTCATAAAAAGAACTCAACCAAAATCCAATTTTCTAATCTAC
AAGAATGAAATGTTTGTTATGCTTAATATCTTTAGTTTAATCTGTATCTGTCTTAATTCC
ACCCTTTATTCGAGTAGTTTTTTCTTCGCTAAATTGCCGGAGGCTTATGCCTTTTTCAAT
CCAATCGTAGATTTTATGCCTGTCATACCTCTACTATTTTTTCTATTAGCTTTTGTTTGG
CAAGCTGCTGTAAGTTTTCGATAAAATTTTGAATACTCTGCATAATTCATGATTTATTCG
AAAAAATAAATTCTAAAATAAAAATTGATAAGATCAGATAAGTTTTATATTATGAACCCT
CGATTCAAAAATAGAAATTCTTGTATATTGAATTGAATGACCGCGGTGAGAAATTTGGAT
CAACTTATTTCCTCGTTCTTACATTCCAGTAAACAAGGACTTTCGAAGAACCCACAATAC
CCAATAACGGATATGGCCAAACATTTTTGGTAATGAAGGAATCAGAACCTTTCTTTTCTT
AACCTTTCTTTTCTTATTACCTTATTACAAAGTAGAAAGAAATTTGTTGAAAATTACTTT
TTTTTTTCAAGATTCAAGAAAAGACTTCATTTTGGGGGTGTTATGCCAAAATAACGTATG
TGATAAAAAATAGGCAATCTATTTCCTTTTTCCCAAAAAAATAATCTTGGAGATTGTGTA
ATGCTTACTCTCAAACTCTTCGTTTACACAGTAGTGATATTTTTTGTTTCTCTCTTCATC
TTCGGATTCTTATCTAACGATCCGGGCCGTAATCCTGGACGTGAGGAATAAAAAATGTTG
AGTTTTCTTTATTTTTTTTTTTATATTCCATACATTTAACATTTACCTATGATGAAAAAA
AAAAAGGATCCCATTTTTTCCAATTTGAAAGTCTGAAGTGATCAGAGGGAACGGAGAGAG
AGGGATTCGAACCCTCGGTACAAATAACTCGTACAACGGATTAGCAATCTGCCGCTTTAG
TCCACTCAGCCATCTCTCCCAATTCAAAATTGCATTTTTTTTATATGATGTGAAGTAAAA
AGATTGAAACAAAAAAAACTTCGTTTTCTTTTTTTCATTATTTATTAGTAATAATTTATT
ATAAGATAGGATAAAGTAACGATAATAATATAAAAATAATAGAAATAATATATTATTCAA
ATATATTCAAAACAAATTTGAAATTCTATATAAAAATGGATAAGATATCTACGAATTTGA
TCAGTAATTCAATTTAGATAATGATTCGAAACAGAGATCTTATCCCCGATAGAATAGATA
TAGACAGAATCCCTTACTTCATTTCTTTAATTTTGTAAGAAAGGTTCATTCCCCCGGCCT
GGTTAAGTACTGGCCGGGCCATTACATTATTTCTTTTTTTGTTCTGATAAATCATTTCAT
AGATCAAACAATTTAATTATGTATGATTTGATATCAAATCAAAAATTCTTGGTTGTTATT
GAAGCAACAAAGAAAATGTCTATCCCCAGTCCTATGATAGAAGTGCCATTTCTTAGTGAT
TAGTATTATTAATACTATACTAATAATAAGAATACTATAGAATAAGAATATGAATATGAA
AGAATATTTTTCACATTCTTATCATTCTTATTAAGTATATAAATATAAGTATTTTTTTCT
CAATTTACTTAATTACTAACCGGAAAAGAACACATACATATAACAATTAATATTAAACAA
TATCAAATAATATTAAACAATATCAAAAATGAAACACACATATGTTATAACATATATAAC
ATAACTCATTTACTTGTTCAAGGGACAAGCTTTATTTTATTTGAACATTTGAAATCCAAT
TGATCCGATTGATCCCCAAATTCATAGGATCTGGCAGTTGAAGGGGAAGTTGAAAACGAA
AAACGAAATGCGGAATTCATCATTTTTATGGTCCATCTTTAATAAATCCCTAGATTCGGA
ATGTCAGTAATGACTTCTAGCAAATGAAAAAGATGACTTTTCATTTTATTTCATTTTATT
ATATTAATTATAAATTATATATAATTATATTTAAATATTTAATTATATATATTTAATTTG
ATTATATATTGTATATATATATATAAATTCTATTTCATTATATTATGAATTAGGATCAAG
TATGATCAAGTCAAGTTTTATTTAAATAAGCTGCTTTCTATTCTTCGCCTATTTTTTTTT
TTCAAGTACCTCCAGCGGGACGAAGTGCCAACACTAGAATTTTCATGAGTCTGATGCTAT
CTTAATTGTATCTAATTCCTTTGCTCATTCCTTTGTTCGACAAAAGGTTCATTCATATAT
AATAATGGAGATATGTAGCGGGTATAGTTTAGTGGTAAAAGTGCGATTCGTTTGATTAAT
AACTTAAATAGTTAAGGGATCCTTCGGTTTTTTCATATTCCGATCAAGATCAAAAAACTT
TATTTCTTAAATTGAAAAGGTTGAATCCTTTTTCCCTCAATAGCATATTTGAGGAAGACT
ATACATTCTCACGATTTATATCCAAGGGTCAATTCGAAATTGAATACAAAATGGGATTAT
GGAATCGCGAAGCATAATTTTTTTTTATTTCAATTGGATCAAATCTTCCAATTGAATGAG
TATGAGTAAAGGATCTATGGATGAAGATACAAAATAAAAGTGTATTTCCAATCGTAACTA
GATCTTCAATTTTTGTGTTGTAAAGGGAAGATTGAAGCCAAATAGCTAGAAAACGATGGT
TTTGGTTTACTAGAACCGTCAGCATATTTATTGTTTTAGCTCGGTGGAAACAAAATTCTT
TTCCTCAGGATCCCTCGAATGGAAATATGGAACGAAGTAACTAGATTAGACAGATTTGGC
ATAATCCCCTCCTCTAGAGGGATCATCTAAAAAGCTACTCACTTTGGATGCATTCAACAA
TAAAAATAAAAGCTGACATAGATGTTATGGATCTCATTTTTAATACATCGATCTTCCATA
AAGGAGCCGAATGAAACCAAAATTTCATGTTCGGTTTTGAATTAGAGACGTTAAAAATGA
TCAATTAACGTCGACTATAACCCCTAGCCTTCCAAGCTAACGATGCGGGTTCGATTCCCG
CTACCCGCTCCATATTCCTTATTCTACATGTATCATCCGTTTGGATATATATTCTTTTTT
TTTTATTACCTAAAATATTTTCCATACAATCCCCTTTTATCCAAAAGTAAGGAGAATGCA
AAAGAAAAAAATAGGAATGAAAAGCGTCCATTGTCTAATGGATAGGACAGAGGTCTTCTA
AACCTTTGGTATAGGTTCAAATCCTATTGGACGCAATTTTTTTCCATCTATTTTTGAAAA
TGGCGATACCAAGAAACCCTTTTTGAATTATTCGAATCAGAAATAGTTAGCAATGATAAC
TCTTGTACTAAGAATAGAATTAGAATGATAAATTTATGCTTGTTCCTCAAGTAGAAACAG
TTTGATCTGTTCCTGAATAGCTTCTTTCAAAAGGATTTCTGCTTCCTCAGTAAATGTCTT
GGTAGAAGATATAATTTCTTGGAATTGAGGTTTATTCTTTTTTAAGTAGGTACGTAACTG
AATGAGAAATTTCTTTACCTGCCCAATTTCTAACTGATCAAGATATCCATTCGCTCCAGT
ATAAATAGTAGCTATCTGTTCTTCTACCGTAAGAGGGTCTGATTGGGATTGTTTAAGCAA
CTCGCGTAATCGTTGACCTCTTGCCAATTGATTCTGAGTAGCTTTATCGAGATCAGAAGC
GAATTGTGCAAAGGCCTCTAACTCCGCGAATTGAGCTAGTTCCAATTTTAATTTGCCAGC
TACCTGTTTCATGGCTTTAATTTGAGCTGCGGATCCCACTCTGGAAACAGAAATACCTAC
ATTAATAGCGGGTCGAATTCCCGCATTGAATAGATCGGCGGATAGGAATATTTGGCCATC
TGTAATGGAAATTACATTAGTAGGAATATAAGCCGAAACGTCTCCAGATTGAGTCTCAAC
TATTGGTAAAGCAGTCATACTCCCTTCACCTAAACTGGAACCTAATTTAGCGGCTCTTTC
CAAAAGGCGTGAATGCAAATAAAAAACATCCCCTGGATAAGCTTCACGACCAGGAGGTCT
TCTTAATAGAAGAGACATTTGACGATAAGCTTGCGCTTGTTTGGAGAGATCATCATAAAT
TATTGAAGTATGTTGTTTACGATACATAAAATATTCAGCCAAAGCTGCTCCCGTATAAGG
AGCAAGGTATTGTAATGTAGCAGGGGAGTCCGCCATTTCGGCTACCACAATAGTGTATTC
CATTGCCCCTCGCTCTTGGAAAGTGGTCACTACCTGAGCCACAGAAGATGCTTTTTGACC
AATAGCTACATAAACACAGATTACACTTTTCCCTTTTTGATTGAGAATCGTATCTGTGGC
TACTGCTGTTTTGCCGGTCTGTCTGTCCCCAATAATTAATTCTCGCTGACCGCGTCCTAT
AGGGATCATCGAATCAATAGCAATAAGTCCTGTTTGAAGAGGCTCATACACGGAGCGTCT
CGAAATAATACCTGGGGCAGGAGATTCAATTAACCGAGATTCAGAAGCGGAAATTTCACC
TCTCCCATCAATAGGTTTAGCCAGAGCATTTATAACACGACCCAAATAAGCCTCGCTCAC
GGGTATCTGAGCAATTCTTCCTGTTGCTTTTACAGAACTTCCCTCTTGTATCATCAAACC
ATCACCCATTAATACAACGCCAACATTATTTGATTCCAAATTGAGAGCAATGCCTATTGT
ACCCTCTTCAAATTCTACTAATTCACCTGCCATTACTTCATCAAGACCATGAATACGAGC
AATGCCGTCGCCTACTTGAAGTACGGTACCTGTATTCACAATCTTTACTTCTCTATTATA
TTGTTCAATACGTTCACGGATAATATTACTAATTTCGTCAGCTCGAAGAGTTACCATTAG
TGTCTCTTTTTTTTCGGAAACAAAGGTAAAAAATAATACCTAAACTCTAAACTAAAGTAA
AAGTAGAAGGGCTAATCAGTTATTTCTTCCATGGCCCCGAGGATTCCAATATTAGCACTG
ATGGTACGGAAATGTAACTCGCTATTTAAACAACTATTCAGAGTTCCTAGAGCTCCCTGT
AAGGCTTGTTGGAAAACTTGTTGTCGGACCTGATTAATTGCTCTTTGTTGTTCAAAATGA
AGGGTTTCATTTTTGTAATTTTCTAATTGTTCCAAACTAGAAGAAGTAGCATTAATCAAA
TTGGCTTTTTCTCGTTCTATCTCAGAGTATCCGTTCATTCGATACTCATCTGCTTCCATT
TCTACTTTCCGTAAACGAGACCGGGCTCTTTCTAGCTGTTCAATGGCCCCTCTACGTAAT
TCTTCCGAATTTCGAATAGTACTCAAAATCCTCTGTTTTCGATTATCTAATAAATCGTTT
AATGAAAGTAGATTATCTTACCATTAATTTCACAACTTCCATGATCTCTTCCCGAACCAA
ACATGAATCTTTCGATTCATTTGGCTCTCACGCTCCATTTTTTATTTTATGGACATTCCC
GTATATTTTTTTAATATAATGAGCCTATCCTCTCTATTTCTGTTTATATTCAAACATATC
AAAACTGATACAAGAACAGAATATTAGGAGGACTCTTCCGACCAGACAAAAAATCTATAA
TTGTCAGCAAAGTTGTTTCTTTATTTGTTCTTTATTTCATTGAAAATATAGAAAATTTGA
ATTGATTTCCTTTTTTATTCAAATCCAAAAATTCCCCCTTTTTATACATAACATAGGTTG
CCGATTCGGCATTGGATAATATAATAAAGGGCAAGGCGCCCTTTCTTTATTCTAGTAAAT
GGTTCAAATCATTTTATCGATATGAGTGTTCTATATCGGAAAAATTATCAACTATTCTTT
TTTAAACCATTTCGTTATTAACGTAGTGGTAGAAAGAGTACCATGTTGTGCCCGGACTTC
AAACAGTTTAGCTTTAACCATGTTAATGGTCTCACATTATTGGTTGGTTGATAGAGAATC
AAAGTTAACTTACCAATGAATAACGAAATGCTATGGTTCTTACATATGATTTATGAATTT
ACTCAGAAGGAATTCGTCGAGATTATGCACTTTTTTCCTATTTATCCTATAAAAATATAG
AATAACATAAATAAAGTGCAGTCGGTTAGATCCAACCTATTCGTGAAATATACAACTCGC
ACACACTCCCTTTCCAAAAAAAATCAATACACCAAGCACTACACTTAGATTTATTGGATT
TGTTGCTAAAATATCGGTATTAAACCTGAAACTCCCGGCGGATGGCCAGTGGCCTAAGGA
AACGAAAGAATCGGTTACATTTTTCATATGCTCTCCTCTTATAGATAGGACTAAGAAAGA
ACAGAGTTCTTTTTGTATCACTTGACTCGCCCTTTATTTTATCGATTTCTTTTTCTTAAT
TTCCCGTTTTTTTTTTAGGAATAAAGTATTGATATAATTCACAGAAGCAAATGGCAACGA
GTTAATAAAATAAGAAAAAAGTAGGTAACGTACTTTTTTACATTTTCATTCTAGGATTAA
ATTAAACAAAAGGATTCGCAAATAAAAGCGCTAATGCCACGACCAGTCCATAAATTGTTA
AAGCTTCCATAAAAGCTAGACTAAGTAATAAAGTACCTCGTATTTTTCCTTCTGCTTCTG
GTTGTCTCGCAATACCTTCTACGGCTTGGCCTGCAGCAGTACCTTGACCAACTCCAGGTC
CAATAGAAGCAAGCCCTACGGCCAATCCAGCAGCAATAACGGAAGCGGCAGAAATCAGTG
GATTCATGATGATAGGTTCCTCGCACCAAAAAAAAATGGTTAATGATACAATCAACCAAT
GAATTATTACTTATTTGATCACAAAAATCTATTGAGTCGAAGTAACTAAAACTTCGAATA
AAATAAAAAAATAATGAAATTAATATAGAAATATAGATAGAGATAACCCCTATATAACTA
GTATATATCTAATATCACATATACATTTGTTTCTTTCATAACGTAAACCGCCCGCATTTT
CTTTTTATATTGAATCGGATTCTAGAAGAATTTTTCGAAAAATATACAGGGGCTGTGGCT
GGCCTTATAAACATTCCATATATCTAGTGGTGACCCCCACTAACCCATCCGCCATTTCGT
AATATCGTCTATCTTTCCTCCTACAACTCTAGTCGTATATATATATGTATTTATATCTAT
TATGTTCCTCAACCAAGAACCAATCTTGAACTATGCATTGCCTCAATTGGGATAAGCTTA
AAAATAAAGACTATTTCGAAAACTAATCAATGATGACCCTCCATGGATTCCCCTATATAA
GCCGCGGCTAAAGTTGCAAAAATAAGAGCTTGAATACCGCTTGTAAATAATCCAAGAAAC
ATGACAGGTATAGGAACCACTAAAGGTACTAAAGAAACAAGAACAACAACTACTAATTCA
TCAGCTAATATATTCCCGAAAAGTCGAAAACTAAGAGATAAAGGTTTTGTGAAATCTTCT
AGGATGTTAATTGGTAAAAGTATTGGAGTTGGTTGAATGTATTTTCCGAAATAACCCAAT
CCTTTTTTGGTAAGACCCGCATAAAAATATGCTACTGACGTGAGTAAAGCTAAAGCAACA
GTAGTATTTATATCATTTGTGGGGGCGGCTAGCTCCCCATGAGGTAACTGTATGATTTTC
CAAGGTAAAAGGGCACCTGACCAATTCGAAACAAAAATAAATAGGAACATAGTTCCAATA
AAGGGAACCCAAGGGCCATATTCTTCTCCAATCTGGGTTTTGCTCAAGTCTCGAATAAAT
TCAAGGACATATTCGAAGAAATTCTGACCGTCGGTCGGAATGGTTTGTGGATTCCGAACA
GATATGATGACTGAACCTAATAAGATAGCAATTACGACCCAAGAAGTGATAAGTACTTGG
GCATGAATTTGTAAACCTCCTATTTGCCAATATAAATGTTGGCCTACTTCTACACCTGAT
ATATCGTATAACCCTTTGAGTGTTTTAATGGAACATGGTATAACATTCATATTGTCCTCT
GACAGAAATCGAACTGAAAAAAAGAATTATTTTGATTCAACCATCCCTTTCTCGACTCAT
CTATTTTCATCATTAATCATATAGTTAGGATACCAAGAAATCACATAACATAATATCAAT
ATCCCATTTTATCTCTTTTAAAAAATGAAAGACAAGATATAGTAACCGATCCAATAAATC
AAAATAATTAACTAATCTTATTATTATTATTCTTAATCATAACATAATCAACGACTTCTT
ATATAGCTAGAACGGCCCTCACAAATTGCGGATACCAATTTGTTAAGAATCAATCGGATT
GAAGCTATAGCGTCATCGTTGGCTGGAATCGAAATATCTGCGAGATCTGGGTCACAATTT
GTATCGATTAAACAAATCGTCGGAATTCCCAAAATGACACATTCTCGAAGAGCTGTATAT
TCTTCTTGCTGATCAACGATTATTACAATATCGGGCAATTCAGTCATATATTTGATCCCG
CCCAGATATGTTTGCAAAGTAGATAATTTTCTCTTCAACATTGCTGCATCTCTTTTAGAG
AGACGGTTGAGTTTCCCCATCTTTTGTTCTGCTCTTAAGTCTCTGAACTTATGAAGTCTC
GTTTCCGTAGTGGACCAATTAGTTAACATACCGCCGAGCCATTTTCTATTAACATAATGA
CATCGAGCCCTTATTGCAGCTGATGCTACTAAATCCGCTGCTTTATTTTTGGTACCAACA
ATTAAGAAGTTTTTTCCTCGACTTGCTGCATCAAAAACTAAATCGCAGGCTTCCGATAAA
AAACGAGCAGTTCTAGTGAGATTTATAATATGAATACCTTTACGCTTTGCAGAGATGTAA
GGGGCCATTCTAGGATTCCATTTCTTAGTACCATGACCAAAATGAACTCCTGCTTCCATC
ATCTCTTCCAAATGGATGTTCCAATATCTTCTTGTCATCTTTCCCACGCTTTCTTTTTTT
TTTAACAAATAAACAAATAAATAATTGTTCCTACGGAACCTTCTGCCGGAATTGGCCGTT
GATACACAGCCCAAACCATTAATTTTTTTTTATTACTTAACTTAATTTCTTCATTTTATT
TAGTACCCAATCAATAACTAGTAAAGTAAAAAGAAAAATATCTCCTTAAGAATTATGAAT
TCGCTTAAATGATTTTTCTGGTGTGTCATAGAAATTGCTTGGGGCGCAAGAACAAAAAAA
TTCTCTATGGTGTAACAAAATATCTCTCATTTCCAACTCGAATAGATTTTTCTTTTTTAT
TTCCAAATGAATGTCTTGCTTTGAACGGTGCACTAATTTTTTGAATCCAGTACCGACAGG
GATAATCCCCCCCAAAATAACATTTTCTTTCAGACCCTTCAACCAATCAATACGACCCCG
TAGAGCAGCTTTTGCCAAAACTCTAGCAGTTTCTTGAAAACTTGCTTCGGATATGAAACT
TTGAGTATTCAGAGAAGCCCTCGTTATTCCCAATAAAATTGCCCGATAACAGATTGCTTC
GTCTAAAGCACGCCCTGCTCGTTCCGCTCGCAACAATCCGATTAGTTCTCCAGGTAAAAA
AACATTAGACATTCCATCTTCTGAAACCAACACTTTTGATGTTACTTGCCGTACAATAAT
CTCTATATGTCTATTATGGATCTGTACCCCCTGGGATCGATAAACCTTTTGGATCTTATT
AACCAAAGAGATACGACTTTGGGCTATGGTTAGTTCAGCTCCAATTAAGAATCCCCAAGG
AATTCCAAGAACTCTTGGTATACGCTCGTTCCAACCTTCAACTCTCCTTTCAAGGTTCAT
CGATATTGAACCAATCGAGCGCACTTCTAAGATTTGTTCCACTTTTGGAAGACCTTGCGT
TATGTCACCAGATCGGGATTTTTCATATATAAATGTAACTAATGTATCTCCTTCAGAAAG
GGTTTCTCCATAATGTCCATGAACAGTCGCTCCTGGAGTGGCCAAATAAGGCTTAGCTGA
TCTTATAATTAAAGAGTCAACATGAACAATGAAAATTTGACCAGATTTTTGTATGTGTGG
TCCATATTTAAATAGACATATATTTTCACAAATAAATTGTCCAATGCTAATTATTGTGGA
TGTCTCTTCACAATAATTGTAATGTAGAAAGCACCAATTCAAATGGGATGGATTCAAAAT
GATGTTATTGCATGGACTGGGATTATAAATCCTCCTATTTTCATCTATTAAACAGTATTT
AAGTACTTCAAGTACTTGGAAAGTCTGTTTAAAATTGTCAAGTAGCCAATATTTGTTTAA
CAAGATCTGATTATGAGTTATTAAATGGTAAGATGAATAAAAGTTCACTATTTTAGGTAC
TATTGTACCTAAGGGACCCAACAAACCCCTAATTGGAGTTATGGGATTCGATTCTTTTGC
CACATTGTTATATTTCGAACCGTTGAATGGACCAACTCGAAAACAATTGAATGATGACAA
AATTCTCAAAGATTGGCCTTCCTTATTTCGATTCAACAACGTACCAATAGTTCCTTGATG
CTGGGTAACTAATGGAATCTTCACTTTGGAATAAAAAGGATTGATATTGGTGCGATCTAA
TCCATTATCAGGAATCAATCCCGAACCTGCCGTATCGTACCTTTTTTCGGTATATGAAAT
AGTAGACTTGACTAATTCAATTCTTATGAAATCACGAATCAGATCATTTGCCCTTACTTC
AACAAAGGAAGCATGAACCTCTTCCATAGAACCGTTTTTTTCTTGGTCCCAATTCAATAC
TAAGCAAGTCCGAACTAATTGAATACTTGTGTGATAAATTCCTCGAATTGACTTTCCATT
TCCATAAAGGATATAATTGACAACTCTAAGCTGGACATTTTCTTTTTCCTGCAAGAGATC
TTGAGGGAAAAGTTTTGCTAAATTTATCCCATCAGCTATTTCATATGTAACTACGGGTCG
AACCAAAACAAAATACTTTTTTTTGATAGGTGTGATCCGTTGGACATAGATCCAATTTTT
GGATTTTGTTTTTGATTCCTTAGAATTTTTTTTTTCCGTTCCTGGTGGTATCAAAATGCC
ACTGTGTCTGGATATCTTATCTGTCTCTCCGGGAAAATGAATATCTCCAGAAAAGATTTT
CAGTTCAATACTTTTTTTTTTTCTCTCCACTCGGACTAATCCACCTACTCGGCTTCTTGT
ATTTGTATTTAAAGCGAGTTGTGTATCTACTCCAATGATACTATTGTTCCGGACCATTAT
AGACGAAGATCCGGGTAAGATATGCACCTCTTCGGGAATAAAAAAAAACCGATCCACTTT
CATTTGGTATTTCGGACTCAATTCTTTTGCTCCTCGATACTCAATCAAATCTTCTTTTTT
GACTATTGAATCCACCTCCGCGGTCCAATATTTAGTAATTCCCGAACTCTTTCTTCTGTA
TCGTGGATCATCAAAATAAGCAAGAATACTATTTCTACGTAAAATACCATTTATGGGTAT
TTCAATCGAAATACCAAAAGAGGGTATTAATTCTTTCTCTCGTTCTTGATCGTATTGTAA
TGGGATGAGAAATCTATTTCTTCGTCTTTTCGCCAAGAAATCAGAATTCTCTTGGAGAAT
CGAAGGGTATATGAAATTCCAATGACCATTGGATATAATTCGATCAAGTCTTGAATAATC
AAGAATTTCCCTATATTTTTTACGAGTACCAGAAGGATCCAACAATTTATGTCTTACTCG
ATCCTTAGTAATTGAGAGGTCAGAGCTATATCTTTCGTCGACAGAAAAAGAATGAACATT
CATTTGATCTTGATCCTTGTGAAGCGAAAAAGACACTATACTGGATCTGCACGGACCCCC
CGCTAATATCCATAAATGACTTGTTTTTGGTAATAGATGAACATTACTATATGTATATTC
AGGTGCGTGGTAGACATCAGTACTCCAGTGCATTTCTCCCTCTGATTCAGAATAAATATG
TTTTCGAACCCTCTCTTTAAAATGAAAAGTAGACGTTCCGGCACGAATCTCGGCAATCAC
TTGTTCAGATTCTACATATTGATCATTTTGAACTAAAATCAAACTTTTTGGTGGAATATT
CACACTATGTATAATATCCCGACTCTCAATAGTTACATACAAGTCTATAGAACATAGAAA
AGCAGGATGCCCATGACGGGTACGTGTGGGATGAACCAAATACTCATTGAACTTTATTTT
TCCATTAGAAGGAGCTCGTACATGTTCGGCAGTACCGCCCGTGAATACTCCACCCGTATG
AAAAGTTCTTAATGTTAGTTGAGTCCCCGGTTCCCCAATTGATTGACCCGCAATAATACC
TATGGCTTCCCCCAACTCAACCAGGTCGCCGTGAGTGGGGCTTCTGCCATAACATAATTG
ACAGATCCAAGATGTATTCCTGCAAGTAAAAGGGGTTCGAATATATATTGGTTGTGCTCG
AAAGGTTATGAATCGATTGGCAAGTCCAATCCCAATATCTTGATTTCGAGCGGCAATGCA
TCGTATCCCCATATATATATCGTTTGCTAATACACGACCAATTAGGGTTTGAACAAAAAT
TTTTTCTGTCACCCCGTTTCGAGGACTCACGGAAATAGCTCGGATAGTACCACAATCTGT
TCTACGTACAATAATGTGTTGAACTACTTCAACAAGTCTACGCGTGAGATATCCAGCATC
TGATGTTCGTACAGCAGTATCCACGACTCCTTTTCGAGCCCCGTAACAGGAAATTATATA
TTCTGTCAAAGAAAGTCCTTCGCGTAAATTGCTTTGAATGGGTAAATCAATCATTTGTCC
TTGGGGATCCGACATTAATCCTCTCATACCTACTAATTGATGTACCTGAGATGCATTTCC
TCGAGCTCCCGAAAAAGACATTAGATGGACTGGATTAGAGGGATCAGTCATCCGAAAATT
AGGATTCATTTCTTGTCTCAAATATTCACTTGTGGCATACCATATCTCAATGGATTGACG
TAATTTTTCTACCGCATGTACATTCCCATAATGATGGTGTTTCTCCAAAATAAAACTTTG
TTGTTCAGCATCTTGGACTAACCATCCCTTAGAAGGTATTGTTAAAAGATCATCAATCCC
TAATGAAATAGATGTAGCAGTGGCTTGCTGGAAACCCAAAGTCTTAACTTGATCCAGGAT
ATGTGATGTATATGCCATTCCGAAATGATCTATTAATCTGCTAATAAGTCGTTTCATAGC
AGTTCCATCTATCACTTTATTGTGAAAGACCAGATCGGCTCGTTCTGCCATAAGTACCTC
CATATTCCGCTGAGTAGGATTCGACAATAGGCCTGAGTCAGTGATTCGAAAACTTCCTTT
CCTCAATCTTGATTCACATAGAAATTCAGAAATTATGATAATACCAGTGAAATTGGATAG
ACCCGTCTTCCCACGGGCACCGGTATCGTCTAATCGAATTTCTTAGTTCAGATAGTGTAT
GAGTAGGCCCGACAAAACCCCTGTATGGCTTCTTCTATTTCTCGATAAAAAGAAACATGA
CCAACAGTGGTTCGAATGTATATACAACGGATTTCTTTTTTTACACTTCCCACTATTAGA
TAGTGCCCATAAATCTCATGATAAGTACCCAAAGATTCATATTGAACTTCGATGGGAACT
TCTCTTGAGCCAATGACACGGTGATCTAGCCGCCACCGGAGCCAAAAAGGACTATCTAAA
TTGATTCGTTTCTGCCGATAAGCTCCAAGTGCATCATAGGAACTACAAAAATACGGCTCT
TTCTCTTTCGTATACTTATAGTTATTATTGTCAACTTTTTTATTTTGGTAGTTTCCGCAA
TTATATGGATTATATCTATTTGCACAAATACCCCGCCGATTCCCGATCGTTAATACATAG
AGTCCGATAAGCATATCTTGAGTTGGTACGGAAATGGGATCTCCAATAGCTGGAGACAAG
AGATTCATATGAGAAAACATAAGTAAACGGGCCTCCGCTTGAGCTTCCAAAGATAAAGGT
ACATGAACAGCCATTTGGTCCCCGTCAAAGTCTGCATTAAAGCCCTTACAAACTAATGGG
TGTAAACAAATCGCACGTCCCTCCACTAAAATGGGTTGGAACGCCTGTATGCCCAATCTA
TGCAGAGTAGGTGCTCTATTCAACAATACAGAATGCCCCTGCATAACTTCTTGAAGTATT
TCCCATACAATCGGTTCTTTTTCCCGAATTTTACTTTTTGCAATCCCTATGTTAGAAGCA
ATATGTTGTCTGATTAGACCACGAATTACAAATGTTTGGAAAAGTTCTATTGCTATTTCT
CGAGGTAATCCACATTGATGTAATGAAAGCGAAGGACCCACAACAATGACGGAACGCCCC
GAATAATCGACCCGTTTACCAAGCAGAGTCTCGCGAAATCTTCCCTCTTTGCCTTCAATT
ACATCTGAAAATGACTTGTAAACTTTATTATGACCATCCCTCATTGGTTGTCCGCGTATC
CCATTATCAAGAAGTGTATCCACAGCCTCTTGTACCAATTTTTCCTGACACATTACTAAT
TCTCCTGGCGTAGACCTACTTGTTGCTAATAGATCGGTAAGAGTATTGTTACGATAGATA
ACTCTTCTATAGAGTTCATTAATATCCGAACTCATTAGTTTACCCCCATCTATCTGAATG
ATTGGTCTCAACTCGGGAGGAAGGACTGGTAATAGGCACAAAACCATCCATTCTGGTTCT
ACATTTGTTCGAATAAAATGTTTAGCTAATTCCATGCGTCTAACCAAAAAATCCTTTCTT
CTTCGAATTTTTCTATCTTCCCATTCGTTTCCAGCGGACTCTTCGTCTCCTAATTCCTTC
CATTCTACCAATGAATTATCTATAATAATTCGCAAATCCAAATCTGCTAATTGTTCTCTG
ATAGCACCTGCTCCTGTAGAGATTTCCCGATTTCGAAATGTCTCAAAGCCTTGGGTAGTA
AAAAAAAGCGGGATGCTGTATTTCCAGGATTGGATTTCATACTCGAATAAACCTCGTAAT
CGTAAGAAAGTAGGTTTTTTCACTATGGGCCTAGCAAAAGAAAAATTGAGATAGGTTTAT
ATTAGATTCCCCCCTTAAAAATCGGACGTGAAGGTTTCCTCTCATCCGGCTCAAGTAGTT
ACACCAAATAAGGAAGGGAGTTCTTTATTTTTTTACTTTGTTCGATAAAAAAAAAAGAAA
ACCCTACAAAGAACTACTCCTTACTCAAGTTTCCAGCAAGGACCAACCTTTCATTAATTC
ATTTTTCTTTTGACTTTCACTTTCTGAATGACTTATTTACGACAAAATTGAAATGTGAAA
TTCTTGAGTAGTCTGCTTCCCTTCAAATGATGAATCCCCCCTTAAAGGAATACTTTTGGA
CTCATAAGGGATTTACTTGTCTATATATTGTTTCGTTCCATTCGATCTTTTAGGTCCCTA
CTCACCTCGACGGTTATGTCATGATGTCCCTTGAAGCATATATGCGATAGATAGACTTCT
GTAACCATGCCCTATTTGCTTGCTTGAACGGAATCTCTCTCTAAAAGAAATGGAATGGCT
AATTCCACGAAAAAATCTTTTTTTTTTCACGAGGTATAACTAGCAATTCCCATTTATCTG
TTACGGGATCGACCATGGATCAACTCCCCTTTCATTTAGAGTATTGAATACACCCATAAT
TCTGAGCTTCATGTTACTCCTTCCAAGACACATGTCAGAGTCGGGGGCATCCCAATCAGA
TTGAATGGGATGACAGTTTATTAGTCTGAATCTGTAAAATGCAAATTTCGATCAAATCAC
ACATCGCAGTATACTAGGCCTTCTAATTCCTTAAGGGGCTTATCTAAAAGATTCGCGATA
TAACTCGGAAGACGTTTCAAATACCACACGTGAGTTACTGGACATGCGAGTTTGATGTAT
CCCATTTGATATCTTCGTATCCGAGAATCAACAAATTCCACCCCGCATTCTTCACAAAAT
TTCGGGTCCTCTTTTTCAGCTCCAATCACTCGATAATTTCCACAAGCACAAATTCCACTT
TTTATGGGTCCAGAGATTCTTTCACAAAACAATCCATCTTTTTCCGGTTTATTGGTTTTA
TAATGAAAAGTATAGGGTTTTATCACCTCTCCAACTATCTCTCCATTGGGTAGGATTTTG
TTGGCCCAAGCCTTTATTTGTTGAGGAGACACTGGTCCAATTCGAAGTTGTTGATGTTTA
TATCGGTCGATCATAGAATAGAAATTCTGATTCATTCAGATCAAACTTCCTTCCTATTAA
TCTGGAAATTCTTCTCAGATACAAGGAAATGATTCAGTTCTAGAGCCAAAGATCGTAGTT
CTCGAACGAGCAATCGAAAAGATTCTGGAGCATCCTCAGGGTTAGGTACTATTCCTCCAA
TGATCGTAGCACCAAGTAATTCTTGACGAGCTCTAATATGATCAGATTTATAAGTAAGCA
TCTCTTGTAAAATATGAGCAACACCAAACCCCTCTAGAGCCCAAACTTCCATTTCCCCTA
CTCGTTGTCCCCCTTGCTTGGCCCTTCCTCTAAGGGGTTGTTGTGTAACAAGTGCGTAAT
GTCCACTCGAACGCCCATGGATTTTATCATCAACTTGATGAATTAATTTTAGGATATAGG
ACTTGCCTATTAGAACAGGTTGTTCAAAAGGATCTCCTGTTCTTCCATCAAATATTCTGC
TTTTTCCCGGATACTCGGGTTCAAATACCCATGGATTTTTTGTTTGCTTACTGGCTTCAT
ATAATTCAGAAAAGACTAGTTTTCTTGAAGCCTCTTGCTCATATCTCTCATCAAAAGGTG
CTATTCTATAATGTCTCTTTAGCAGATCCCCCGCTAACCCGAGCGAACATTCAAATATCT
GCCCCACATTCATTCGTGAGGGTACCCCTAATGGGTTGAAGACCATATCAACAGGTGTTC
CATCTTGCAAGTAGGGCATATCTTGTCTAGACAAAATTTTAGAAATGATACCTTTATTCC
CATGTCTTCCAGCTACTTTATCGCCCACTTTGATTTCACGTTTCTGTGAAATATATACAT
GAATTCTTTCTGGATTATAACTGGAACCCCCTTTTTTCTGTATCCATCTCACATCAATAA
CTCGGCCCCTTCCACCTATAGGTAGTTTTAGAGAAGTTTCTTTTGCAGTGGATACCTGAA
TGCCAAGTATGGCTCGTAATAATCTATCCTCTGGGGCATACGAGGATTCGTTTGCTGCTT
GAGGAGTTAATTTACCTACTAAAATATCACCGGATTCTATCCAAGATCCCAGCATCACAA
TTCCGTTTCCGTCTAAATTTCGGAGTAAATGAGCCTCTAAATGCGGTATTTCCTTAGTGA
TTCTTTCGGGACCTTGGCTTGTCACATGAGTCTGAATTTCATATTTCCGTATGTGAAAAG
AAGTATAAATATCTTCATATACCAGACGTTCGCTAATTAGTACTGCGTCTTCAGAATTGT
AACCTTCCCATGGCATATAAGCTACTAATACGTTTTTTCCTAAAGCGAGTTCCCCACCAA
CTGTAGCCGCACCATCCGCTAAAATTTGTCCCTTTTTAATGGATTTACCCTGCCGAACCT
GCGGTTTTTGATGCATACAAGTATTTTTGTTGGAACGTTGATACATAACTAATGGAATGT
TTATAGTGTCCCCATTACTTGTACTTGATAAAATGATCTTGTGAGTATCAGTATAAATAA
TCTTTCCTTCGCGTTCGGCTATAACGGAAACCCCCGAATCTAGAGCCGTTTGGCGTTCCA
GCCCAGTTCCAACAATGCACTTCTCGGACCGAGAAAGAGGAACTGCTTGACGCTGCATAT
TAGAACTCATTAAAGCCCGATTCGCATCATTATGCTCGATAAAAGGGATGAGGGAAGCTC
CAATAGAAAAATATTGGAAAGGAAAAATGCTTCTAAAACGAATCTGTTCCCATGCAATAG
TTAAGAATTCTTGACGGTATCGAGCCGGAACAGCCTGTTCTTCTTGAATACCCCGATTCA
AGGCCAAAGAATTTCCTGCTGCTACCATATAATATTCATCTCTATTTGGTGATAAATAAA
TCATCCGTGCCTCTTCTTTTGATCTCTCAGATATTTCATAAAAAGGACTCTCTATGGATC
CCCAATGACCAATCCTCACATGAATAGCTAAGGATCCAATAAGTCCAACATTGATTCCTT
CAGACGTGTCAATTGGACAAATACGTCCATAGTGGCTCGGGTGGATATCTCGTATCCGAA
AACTAGCGGTTCGCCCCGTCAATCCCCCAGGACCCAAATAACTCAATTTTCGCCCATGAA
CGATTTGTGTCAATGGATTAGTTCGATCCAAAACTTGAGATAAGGGGTGTAGGCCAAAAA
AAGATTCATAAGTAGTTGTTAATGAAGTTGAAGTTACCAAATTTTGAGGAGTCGGTATCA
ATTTATGCCTGATTGCTCCACATATAGTTCCTCGAATCGCATTTTCTAAACGAACAAGAG
CCAATCCGAGTTGATCTTGTAACAGATCTGCTACAGAACGAATACGTTTATTTTTCAAGT
GATTCATATCATCAAGCGTACCCATTCCAAATTTCATTCCGATCAAATGATCCGCAGCAG
ACAATAGATCTCGTGGTAACAAAAATGTATTGTTCTGAGGTATATCAAGATTCAGTCTCC
GGTTCATATTTCGTCGACCAATCCTTCCTAATTCACATCTTTGTTGAAAAAATTTCTTTT
GTAATTCCTTACATAAGGACTCAGAAAATACCGGATCCCCACCTACACAAGCAAATTGTT
GATAAAACTCCAAAATAGCATTTTCTTTTGATCCAATCTTTTTTTTCTCCTTATCATTCG
AGAAAGACAAGAAAATTTCAGGGTAACAAACATTATCTAGAATTTCTCTTAGATTCGAAC
CCATAGCTGATGATAGAACTAGAATAGATATTTTTTGTTTCCTACTTACACGTGCCCATA
TCCTTGTTCTTCTATCAATTTCTAATTCTGATCTTCCTCCCCAATCTGATATTATAGTGC
TGGTATAGACAGAATTTCCGTTATGGTCCAATTCTGAACGATAGTAAATACCAGGACTTT
GCAATATTTGATTAATTACAATTCTGTATATTCCATTTACTATAGAGGTTCCCAGGGAAT
TCATTAGAGGAATGTTTCCAATAAAAACGGTTTGTTGTTGCATATCTCTACCGGTTTTCA
AAATTAATCCCGCAGGGACATATAATTCAGAAGAATATGTGAGTGATTCATACACAGCAT
CTCTTTCCTCTATCAAGGGCTCTACCAATTGATATCTTTCCACAAATAATTGAAATTCCA
TTTCTTGATCTCTATCTTCAATTTTTGGAAACTTATGAAATTCTTCCGCCAAGCCCTGAT
TAATGAACCTACAAAATCCTTCAAATTGTATCTGACTAAATCCAGGTATTGTGGACATTC
CCTCATTTCCATTCCGGAGCATCTTAATCTTAAGTTTCCTATTTATTTAATTTATTGAAA
AAATTCAATTATTGATTCACTATTCGTCGAACCATATGGATCGATCTAGCAATAATAGAA
TGTATTTCTGTTTACTGAATCACATAAAATTTTAGCCAACCCCATATATGTATTTCATAC
GTATGAACGGAGACGAGACGGAGGAATGAAGAGCATTTTCGACGCAAGTTCGAATTTGCG
ACAGGTACAAATAGAAATAAATTGAAAAAATATTCCTGAAAAAAATTCTGTTAGTTCCAC
TTATGGAGTCTTGTTCTTGTATAGAATATCAAAATTGATCCAATTTCTACCTATTATTAT
GATATTACGATCCAATGGGGTACCAAAAAAAAAAATGGGTTCGAAATTCGATCTCCTCTC
TATGAATGAGATAAAGACAGAATAATCAAAAGTAGTATAGAGTTTCCTTTTTTTTTTTTT
AACACACTCAATTTCATGTTCAAAAAAGAATTCGCGGATTCTTTTTGGTAGTCAGTGGAA
TTTATAGAATATGATTGAATTGCGTAATATAAATATAAAATATAATAAGAATAGTATTTA
TTGTATTTATTTTATTAAGTACATGCTGATACGGCTATCCATTTTATCCATATATCACAT
CTTTTATTGTAATTTCACTTGGGACAACATTAGTCACACTCCGTAAAAATTTGTATTTTC
TATTCAATATATTCAATGAAAAATTGAAACAGGAGGATTCTCTATAGGGATATGTACATA
AGAGAGAGATCAGGTTTGGTATCTGGGTAACAATTTCTGTTCTGGGGTTTACATATACAC
ATATATGTTATTATAATTGAAATTGAAAAGGATTGATTATTGAAAAAAAAATGAATACTG
ATTAGTCATAAATCAATTTGATTTTCTTTTGCCATTCAATGAAACAAAATTTCATTGGAG
ATAAAAATGGAGGAATCGTTCGCTAATTCAAAGTCAATTGTTAATGGTTCCAATTTGTCC
TGAATTTTGCAGTCTGTGACCAGAAATCCATTTTTTCTACTCTCAATAGAAAGGAGAAGG
GATGTTTTTAAGCGATGTATATTTTAAGATACAATCAATCGAAGAGAAGAATCTAAACTA
GATCCAATAAAAAACAGGAATTTCTTTTTTGAAAAGGATAGGTACAATGGTATTCAAGAT
AAAAAAAGGAGTGAGTAATATAATAGAATTAGAATATAGATAATATTTTTATCCATTTTT
GACCGAATTTGGCGGCATGGCCAAGTGGTAAGGCGGGGGACTGCAAATCCTTTATCCCCA
GTTCAAATCCGGGTGTCGCCTGATCAACAAAAGATTTTTTATTTCTTTCCTATCTTGTGC
CGATCTAATTCGACGAATTCTTGCTCCGCAAGAAGCAGAGGCAAAGGACTAAGTGGGCGT
GTCAATACTCGATTTTGATAACCCATGGCGTAGGTTTTCTAAAAGACTGTCATTTTTTTT
TCTCAAAATTTAGGCGTAGCCCAAATCGGTATCAATAGGGATGAAGCAACTCTCATTTAT
TAATTTAATGGTGAGAGTCAATTCCGGGATTCAGAACTAAGGTCGGAAATCTCGGTATCC
AAAGGTTCCTAAGGGACACTCTGTTTTTGCTACTAGAATTGAAGAAGAGATTATACGAAA
GACTATAATAACAAGATCTCTTATATTAAAAGAGTAAAGGTTAAAGTAAAAAAAAAAGAA
TGTATTAATTAATAGTGGTGGTGGGTTCTCCTGATTCTTTCACAGAAAGAAGGACAGTAA
GCTTAGATCAAATAGGAAATAGAGGTATCTGATAGATAGTTATCTATCGTGATGGTATAT
TTTTATGCTTTTTGCTTAGTAAGGAAAGGCATTAATATCAAAACAAACAATAGGTCTTAC
TATTCTTACATGCTCCATATAGAAGCATTCCTTTTATATTTCCAAGGAAAAGGCGTGTGT
ATCATCGTATTTGTACTAAATGCTTCCTGATTTTACCAGAAACCCTAAAATAGAGAAACT
TGTTACGAGTGTATTCATTGAATTGGTTCATCAATAAATAGTCTTACCTATTTTGACTCT
GCGCCATTGATTCCGCTATGATTATTAATCAATAATAGAATAATTCCTTCATAGAAATAG
AGGACATAATTCACATGGATATAGTAAGTCTTGCTTGGGCTGCTTTAATGGTAGTCTTTA
CATTTTCCCTTTCACTTGTAGTATGGGGAAGGAGTGGACTCTAGGGCTGGGCACTACTAA
TTGCTCAATCGAATCGTATCAATTCTTTATTGATCATTTTGCGAAGCCCTAAAAAAAGAA
AAATGTCTTCCAAATTGTACTGGAATACAGTAATGAATGATTACCATGCATGATAGGCGA
TTTTTTCCAACCTAATTTTTCCTAAATATTCTATTTTAGTGAATCAGCTCTTATCATAAT
TATGGATATTACAATAAGAAAAACTAATACTATTTTTTTTCTTTATTTATTTCCCTTTTT
CTTTTACCTTTCTAAAAGAAAGTCGTTCTGCTATTACGACAATACATATTTTCTTTCTAT
CGGAAACGAAGCGATTAGTAATTGGCCAAAGAGATCCGACACATAATAAAATTAGATCTT
TCTTCTGTTGAGCGATCCACATATCATACATTTAACATTTGTTTTAGACTACTAGAAAAG
TTTTTATGCTTTTTTTGATTCATCTCATGTTTAAGCATGAAAAATGGACAGGGTCTGCTC
TACTCCTTTTACAAATCCGAAGAAGTTACTGTATAACTTAACTCCGTGGATCATCCGTTA
ATTGTTCAATCAATGACTTCTTGAGATGGGAAATCAAACTAAAAGAAATAGAGTGCTATC
TGTATGTACATCTAATATATGTACATACATATTGTAATTTGATCTATATATAATAATAAT
AAAAACAATACTATAGCTGGTGTGGTAGAAAGAACTATATATATAGTTCTTTCTACCACA
CCAGCTTAGATACTTACTACGATACTTCTGATTCCAGCCTAATCATTTCATTTAAGATTT
AGAGTTTGAATCCCTTTCTTTCATTTCTTGAATCATCGATAAGAACTAATAATAATTCAA
GTTTCATTCAAATTAATCATTTTGGCTGACTGTTTTTACATAGATGATAAGTAAAAAAGC
AGTAGGAACTAGAATGAACAGTGCAGTAGCAATAAGTGCGAGAATATTTACTTCCATAAT
CCAATCTTCTTTTGTTTCGCAATAACTCGGGATCTAATCCCATAGAGATGATAAATTTGA
CTCCTGCAAATTCAACGGGATTAATTGCATCCCGATGATACTGAATCAGATCAATATTAT
GAATAACAATTTCTGATCTATCAAATCAATTCATCGTCGAAAATTCAATAATATAGTAGT
AGTATAACATAGAAAGGAAAGATCTTTTATCATACTAAATCAAAAATATCATTTTTGATT
TGATCAGAAATACACATCAATCATTAGATTTTCATACCCTTTTTCCACTTTTTCTTTTCT
ATAACATAACCTATTAGCTATCTTCTTTATACAACTTCCCTACTTAATACATACATATAC
ATAGAATTATGTACATAAAATTATGAGGTATCATATGACTGGTATTGTCTGGGTCATACA
CAGATACAAACAGTATAAGTGAGATGGAAAAATAAAGGATTTAGTATAAAAAATCAAATA
TTTGAACAAAAAATACTGAATATAGCAATACTACCGATTGTACCAATCGACATATGTCTC
TCCCTTATCAATCAGTACTAGGGAAAGAACTCGGAAAAGAAATGGAAATTCCCATATTTA
TCTGATGATAAATGCGAAACAAAAGAAAAAAAATTCCCCTCCCCGCACCGGGGATTCGAT
TCGGCTCCCCCTCTTCCTTTTCGCGAAAAATAGAGAAATGAATTGAGAAATTCATCGGAT
CCTAGTTCGGGACTGACGGGGCTCGAACCCGCAGCTTCCGCCTTGACAGGGCGGTGCTCT
GACCAATTGAACTACAATCCCAGCAAGGTGTATAGCATACATATTCTTATGGTTTCATAA
GAATTGTCATGTTGTAACGTAACAGATACACGAATGATATAGTGATATCATATCCACATA
AACACGGGCTTTAGCGAGAGTGCCGCGGATTATTAGTAACTAGTGATTCTTTTTTTTTAT
TGTTAAAGTGGATAATCAACCTTTCAATGAGATGAGAAAAAAATATAAATAGAGCAAAAA
ATTGACCCTTTTCCTTCATTTCTGCGGATCAAGCATTTCTTTTCTGTAGGACAAATTGGT
TATATTATACTCATGGAACGGTGATTTTTTGGGCCGAGCTGGATTTGAACCAGCGTAGAC
ATGTCGCCAACGAATTTACAGTCCGTCCCCATTAACCGCTCGGGCATCGACCCAGGAAGA
ATTCATTCTAGGCTTATTGATAATCCATGATCAACTTCCTTTTGTAGTACCCTACCCCCA
GGGGAAGTCGAATCCCCGTTGCCTCCTTGAAAGAGAGATGTCCTAAACCACTAGACGATG
GGGGCATATCCGCCCGACCGTCATCATACTATGATGATAGTATGAACAGTTTTTTGGAAT
TGTCAATATAATCTAATGGTATGGCTAGATCCGAAGAGTCTTTCTATGTTATGATTCTAT
AGAATCATAACATTTTTTGGGGGGGTTGATGCTTCATGAATGAAGCATCCCATACTATTC
GATATAACGAAAGGAAGTATAGGATTCCTTCAGTTCAGGCAATGGTTAGCCGGACAGAAA
AAAGGGGTAGGGGAGGTAAAACCCCATTTAGTTTCATTTCATTTATTTTCTTCCATTTTC
ACTCATTGCTTCGTTTATCGTTGAGATGCAATATAATATGCCTATCACTATCTCGCACTA
AGCCATAAAATGCAAAAACGAGAAAAATTTTACCCACTTTCTAGGTAAATACAAATTTTT
TGTCCATTATGAGTCTACTGCATATATGTATATATGTAGTAGACTCATAATATAAAATGG
TTAATTCATGAATTGAATAGGGCCCTTTTAACTCAGTGGTAGAGTAACGCCATGGTAAGG
CGTAAGTCATCGGTTCAAATCCGATAAAGGGCTTTTTCATGAAAATCAAGTCTTAGTCTT
CTTTTTTTTTTTCAGCGGATAATACGGATAGTGTTAATATTAAAAAAATGTAAGTGGACC
TGACCCCTTGAATCATGACTATATCAGCTATTCTGATATTTAAATTCGATGATATATATT
AAATTGTGGAAAGCGGTTTTTTTCCTTAAACCACACAAGACAAGAATTTGTCGATATTCG
ATATTTCTTATTTTCTCTTCTTGTTAATGGATGCTGCATAGGAATAAATCGCTATTCTTT
TCCAATACATATAAAAAAGTATATTATATTTCGAAAATAGATTTTTCAATATCTTTCCTT
GATTTCAGAATCCGATATTGTTTTGTTCCAGCAATGCAATAGAGAACGAATGCGAGAAAA
GAAAGGGCTTTCATTTCCAGTCTACCATTATTTAATATTTCATTTAGGCGCAGGGAAAAA
GGAATTTTCTTTTTTTTTTGTTTGACCCGTTACCAGATATATTCTGGAATATGAGTCATA
GGACAATTCAGGGTTCCAATGTTTATTTTATATAGTAATAGTAAGGACTAGTCGAATCGA
ACTCATGAATTTCCCTAGGTTGTGGACCAATAGAAAAGAAAAAAGAAGAATTTATATCTT
CGAAACCCATTGTATTGTAAGGGGCATTGAACGAAGAATCATCTATAGATAATTGAACTG
TCGCATGCCCTAGAAATGAGATGAAGTGTTCGGAAATGGTTGAAGTAGTTGAATAGGAGG
ATCACTATGACTATAGCTGTTGGTAAATTTGCCAAAGAAGAAAATGATTTATTTGATATT
ATGGATGATTGGTTACGGAGAGACCGTTTCGTTTTTGTAGGCTGGTCCGGCCTATTGCTC
TTTCCTTGTGCTTATTTCGCTTTAGGGGGCTGGTTCACAGGTACAACTTTTGTAACTTCA
TGGTATACCCATGGATTGGCCAGTTCTTATTTGGAAGGTTGTAATTTCTTAACCGCTGCA
GTTTCTACCCCTGCGAATAGTTTAGCACATTCTTTGTTGCTACTATGGGGCCCTGAAGCA
CAAGGAGATTTTACTCGTTGGTGTCAATTAGGAGGGCTGTGGACTTTTGTTGCTCTCCAT
GGTGCTTTCGGATTAATAGGTTTCATGTTACGTCAATTCGAACTTGCTCGATCTGTTCAA
CTGCGACCTTATAATGCAATCGCATTCTCTGGTCCAATTGCTGTTTTTGTTTCTGTATTC
TTGATTTATCCACTGGGTCAATCCGGTTGGTTCTTTGCACCCAGTTTTGGTGTAGCAGCT
ATATTTCGATTCATCCTCTTCTTCCAAGGGTTTCATAATTGGACGTTGAACCCATTTCAT
ATGATGGGAGTTGCCGGAGTATTAGGCGCTGCTCTGCTATGCGCTATTCATGGTGCTACA
GTAGAAAATACTTTATTCGAAGACGGTGACGGTGCAAATACATTCCGTGCTTTTAACCCA
ACTCAAGCCGAAGAGACTTATTCAATGGTCACTGCTAACCGCTTTTGGTCCCAAATCTTT
GGGGTTGCTTTTTCCAATAAACGTTGGTTACATTTCTTTATGTTATTTGTACCAGTAACC
GGTTTATGGATGAGTGCTCTTGGGGTAGTCGGTCTGGCTTTGAACTTACGTGCCTATGAC
TTTGTTTCCCAAGAAATCCGCGCAGCGGAAGATCCTGAATTTGAGACTTTCTACACCAAA
AATATTCTCTTAAACGAAGGTATTCGTGCTTGGATGGCGGCTCAGGATCAGCCTCATGAA
AACCTTATATTCCCTGAGGAGGTTCTACCCCGTGGAAACGCTCTTTAATGGAACTTTAGC
TTTAGCTGGTCGTGACCAAGAAACCACTGGTTTCGCTTGGTGGGCCGGGAATGCCAGACT
TATCAATTTGTCCGGTAAACTACTTGGGGCTCACGTAGCCCATGCTGGATTAATCGTATT
CTGGGCCGGAGCAATGAACCTATTTGAAGTGGCTCATTTCGTACCAGAAAAACCCATGTA
TGAACAAGGATTGATTTTACTTCCGCACCTAGCTACTCTAGGTTGGGGGGTAGGTCCGGG
GGGGGAAGTTATAGACACCTTTCCATACTTTGTATCTGGAGTACTTCACTTAATTTCCTC
TGCAGTCTTAGGCTTTGGTGGTATTTATCACGCGCTTCTTGGACCTGAAACTCTTGAGGA
ATCCTTTCCATTCTTCGGTTATGTATGGAAAGATAGAAATAAAATGACTACAATTTTGGG
TATTCACTTAATTTTGTTAGGTATAGGTGCTTTTCTTCTAGTACTCAAGGCTCTTTATTT
TGGGGGCGTATATGATACCTGGGCCCCCGGGGGAGGAGATGTAAGAAAAATTACCAACTT
GACCCTTAGCCCAAGTGTTATATTTGGTTATTTACTAAAATCTCCTTTTGGCGGAGAAGG
ATGGATTGTTAGTGTGGACGATTTAGAAGATATAATTGGGGGACATGTATGGCTAGGTTC
TATTTGTATACTTGGTGGAATTTGGCATATCTTAACCAAACCCTTTGCATGGGCTCGCCG
GGCATTTGTATGGTCTGGAGAGGCTTACTTGTCTTATAGTTTAGCTGCTTTATCTGTCTT
TGGTTTCATTGCTTGTTGTTTCGTTTGGTTCAATAATACCGCTTATCCTAGTGAGTTTTA
CGGACCCACCGGACCAGAAGCTTCTCAAGCTCAAGCATTTACTTTTCTAGTTAGAGACCA
ACGTCTTGGAGCCAACGTGGGATCCGCCCAAGGACCTACTGGTTTAGGTAAATATCTAAT
GCGTTCCCCCACTGGAGAGGTTATTTTTGGAGGAGAAACTATGCGTTTTTGGGATCTCCG
CGCTCCCTGGTTAGAACCTCTAAGGGGTCCCAATGGTTTGGACTTGAGTAGGCTGAAAAA
AGATATACAACCTTGGCAAGAACGACGTTCAGCAGAATATATGACTCATGCTCCTTTAGG
TTCTTTAAATTCTGTAGGTGGCGTAGCTACCGAGATCAATGCAGTCAATTATGTCTCTCC
TCGAAGTTGGTTAGCTACTTCTCATTTTGTTCTAGGATTCTTCCTATTTGTGGGTCATTT
GTGGCATGCGGGAAGGGCCCGTGCAGCTGCAGCAGGATTTGAAAAAGGAATCGATCGTGA
TTTGGAACCTGTTCTTTCCATGACCCCTCTTAGCTGAGATTTTTTTTTTATTTATTCTAT
TGTTTTTTTCTGTTCTGGCTCGGCTATCCCACCTAGCCGAGCCATTCTCGTTTATGAAAG
ATAAGAGAACAGGTCAAGTCAAACGAGTAAAGAAAGAAATTTATTTAACAAGAAAAAAAG
AAAAAGGAGAGAGAGGGATTCGAACCCTCGATAGTTATCGAAACTATACCGGTTTTCAAG
ACCGGAGCTATCAACCACTCAGCCACCTCTCCCAGGGGTAATCTCTATTTTATTCCTACG
AATAGAACATGACCATATGAGATGATACACTAACTATCTGTAAAAACATCCCAGATCGAA
TCTATATTTCGATGTATCTACCCGTATACTATATATAGATATACGCATGATAATCCGCTT
GGGAAGTAATTACTAAACTTCCTTCGACTCCATGTCCGAATAAAATAAAGTGGTAATAAG
TTCTAAAGAATCAATTGATTCGTGGTCAAATCCCTCCACGATGCATTTTATTCTAATTTT
GACTAAGCGGGGGATCAAATGGTATAGTTCATTTGGTATAGTTCATTTGTTGGTAGCTTG
GAGGATTACAAATATGACTATTGCTTTCCAATTAGCTGTTTTTGCATTAATTGTGACTTC
ATTAATCTTACTGATTAGTGTACCCGTTGTATTTGCTTCTTCTGATGGTTGGTCAAGTAA
CAAAAATGTTGTATTTTCCGGTACATCATTATGGATTGGATTAGTCTTTCTGGTAGCTAT
CCTTAATTCTCTCATCTCTTGAACTTCTTTGACATTTTCCCGATCCAAAAATGCCATTCC
TTCTCAAAAATTCGGATTGTGAGACACATTAAGATTCAATCTGAGTTTCCAAAAAAAAAA
ATTTCTATTGAATTTGTTTGGATGTTATTAATTGGATATTATATAATAATAATCTTATCT
TAATTGGAATCTCACTTTACTATCTTACTTTACTATAGTATTTATAATATTTATATCTCG
CCCTGCGCAAATATGATCCAGACGCATATATGATATATCATATATGTCATATATGTGTGG
ACATATTCGTAGGTATCAGGAGCGAATAAAATGCGGATATGGTCGAATGGTAAAATTTCT
CTTTGCCAAGGAGAAGATGCGGGTTCGATTCCCGCTATCCGCCCATGATAAAGTAATATA
CTATGATAAAAAATTCGGTATAGTTGATTACGATACTATAGTAAAAGTAAGTAGTTCTAT
ACTTCCCTTTTCTTTACCTCTCATTCAAAAACAAAAATAGTCATTAATTACTAGTTAATA
GTATCGCACCTAAAAATCCAAATTTGGATTTTTTTGGCAAAAAAATGTTGCGGAGACAGG
ATTTGAACCCGTGACCTCAAGGTTATGAGCCTTGCGAGCTACCAAGCTGCTCTACTCCGC
GCTGAAGAACTAATGAGCGAAGAAGGGTTAGATATGCCCCTCTACCATATCTATACAAAT
AGGATAGTCTATTTATATAAAATGGTAAAGAGGGCCCCTCTATGATCATAGATCATAGAG
ATCTATACAAACAAGAAAAGAAACGAGATTTTGATCCTTACCAACTGGATCTTGTTGCGC
CCGGTAACAAGCATGCGTGAACTATTTCTCGAAGTACATGTCCGGATAATCCAAAGTCTC
GATAGTTAGCTCTAGGTCTTCCAGTCAAAAAACAACGTCGATGAAGACGTATAGGTGCAC
TATTACGTGGTGGGGATTGCAATTTTCCATGAATTTCCCATTTTTCACTCAACGACGGAA
CCCTGCTTATTTCTTTTTTTGAGGATCGACGAATCAAATGATATTTCTGTTCCAATTTCT
GCCGCTTCTTCTCCCTCTGAATCAAACATTTTCTTGCCATAATGTTCAGTTCCTATTATT
ATCAATGATACAGTTCGGATCCTAGATGTAAAAATATAAGAAGGGAGATCCCCCTCTTCA
TCGAAACAAATGAGATTGTTGCTGATACAGTACAAAATAAATAAAAAAATAACTAAATTA
ACCAAATTTTCCTGATGTGGAGGCAATCAAGAAAGCTGCATAAGTGAATATATAACCTAC
AGAAAAGTGTGCTAATCCAACCAATCTTGCTTGCACAATGGAAAGGGCCACTGGCTTATC
TCTCCATCGAATCAAATTAGCCAAAGGCGTGCGTTCATGAGCCCATGCTAAAGTTTCAAT
TAATTCCTGCCAATATCCACGCCAGGAAATTAAGAACATAAATCCAGTAGCCCAAACAAG
ATGTCCAAATAAAAACATCCACGCCCATACCGATAAACTATTCATACCAAAAGGGTTATA
TCCATTGATAAGTTGTGAAGAGTTTAACCATAGATAATCTCTTAACCACCCCATTAAATA
AGTGGAGGATTCATTAAACTGTGAAACGTTACCCTGCCATAATGTGATGTGTTTCCAATG
CCAATAAAAAGTGACCCATCCGATGGTATTTAACATCCAAAAAACTGCCAAATAAAATGC
GTCCCAAGCAGAAATATCACAAGTACCCCCACGTCCTGGTCCGTCGCAAGGAAAACTATA
ACCGAAATCTTTTTTATCTGGCATTAATTTGGAACCACGCGCATCTAAAGCACCTTTTAC
TAAAATCAATGTAGTTGTATGCAAACCTAGAGCAATTGCATGATGAACCAAGAAATCGCC
CGGACCTATTGTTAAGAAGAGTGAATTATTATTTTCATTAATAGCATTTAACCAACCGGG
TAACCATATGCTTCGACCTGCATTAAATGCCGGCCCAGTTGTTGAAGATAAGAGTACATC
GAACCCATATGAAGTCTTACCATGAGCGGATTGTATCCATTGGGCAAATATAGGCTCGAT
CAAGATTTGTTTTTCCGGAGTACCAAAAGCGAGCATGACGTCGTTATGAACATAAAGACC
TAATGTATGGAACCCTAGAAAGAGGCTGGCCCAACTTAAATGAGATATGATAGCTTCTTT
ATGGTCTAACATTCTTGCCAATACATTATCCTCATTTTGCTCCGGATTATAATCTCTAAT
GAAGAATATAGCTCCATGAGCAAAGGCTCCTGTCATGATGAACCCTGCGATGTATTGGTG
ATGAGTATATAACGCAGCTTGAGTAGTAAAGTCTTGTGCTATGAATGCATAAGCAGGTAA
AGAGTACATGTGTTGAGCTACTAAGGAAGTAATAACCCCTAAAGAGGCTAGGGCAAGACC
TAATTGAAAATGAATCGAATTATTGATTGTGTCATAAAGACCCTTATGCCCGCGCCCTAA
TCGACCCCCCGGAGGAGTATGTGCTTCTAAAAGATCTTTGATACTATGCCCAATCCCGAA
GTTAGTTCTATACATATGACCGGCGATCAAGAAAATAAATGCAATAGCTAAATGATGATG
AGCAATATCGGTCAGCCATAAGCTTTGCGTTTGTGGATGGAATCCCCCAAGAAGGGTTAG
AATGGCAGTTCCCGCTCCTTGGGAGGTACCAAATAAATGGCTGCTGGAATCAGGGTTTTG
GGCATAAAGATTCCACTGGCCGGTAAGAAGCGGTTCCAACCCTTGGGGATACGGTAATAC
GTCTAGGAAATTATTCCATCTGACATACTCTCCCCGGGATCCGGGAATAGCGACATGAAC
TAAATGCCCTGTCCAAGCCAAGGAGCTTACTCCAAAAAGTCCTGACAAATGATGATTGAG
ACGAGATTCGGCATTTTTGAACCACGAAACGCTCGGTTTCCATTTTGGTTGTAGGTGTAA
CCAACTCGCTATTAAGGATATAGCAGAAAGAAATAATAGAAAAAGAGCTCCAGTATAAAG
ATCCTCATTGGTACGCAATCCGATTGTATACCACCACTGATAAACACCGGAATAAGCGAT
ATTCACCGGGCCGATAGCACCTCCTCGAGTAAAGGCTTCTACAGCGGGTTGGCCAAAATG
AGGATCCCAAATTGCATGAGCAATAGGTCTTACATGTAAAGGGTCCTGTATCCATGACTC
AAAATTTCCTTGCCAAGCTACATGAAACAGATTTCCGGACGTCCACAGAAAGATTATTGC
TAATTGCCCAAAGTGAGAAGCAAAAATGTTCTGATAAAGACGTTCCTCAGTAATATCATC
ATGACTCTCAAAGTCATGCGCGGTAGCAATACCAAACCAAATACGACGAGTAGTGGGGTC
CTGAGCTAAACCTTGGCTAAACCTTGGAAATCTTAATGCCATAATGCCTTTCAAATCCTC
CTAGCCATTATCCTACTGCAATAATTCTTGCTAAGAAGAATGCCCATGTTGTGGCAATTC
CACCCAGAAGGTAATGCGTTACTCCTACAGCACGTCCTTGTACAATGCTCAAGGCTCTAG
GCTGAGTAGCAGGAGCAACTTTTAATTTGTTATGAGCCCAAACGATGGATTCAATGAGTT
CTTGCCAATAACCACGGCCACTGAATAGAAACATTAAACTAAAAGCCCAGACAAAATGAG
CACCTAAGAAAAAAAGACCGTATGCAGATAATGAAGAACCATAAGATTGAATTACCTGAG
ATGCCTGTGCCCATAAGAAATCCCGGAGCCACCCATTAATAGTAATGGAACTCTGTGCAA
AGTTTCCTCCTGTGATATGAGTTACTACCCCTTGATCACTTATAGTACCCCAAACATCCG
ACTGCATTTTCCAACTAAAATGGAAAATGACTACTGAAATTGCATTGTACATCCAGAATA
GACCTAAGAAGACATGATCCCAGGCGGATACTTGACATGTCCCCCCTCTTCCAGGCCCAT
CACAAGGGAAACGAAAACCGAGATTTGCTTTATCAGGTATCAAACGGGAACTACGAGCAA
ATAGAACACCTTTCAGTAGTATCAATACAGTTACATGGATCGTAAATGCATGGATGTGAT
GGACCAAAAAATCTGCAGTTCCTAATGGAATAGGTAACAAGGCTACTTTGCCGCCTACTG
CTACTAACTCACTACCTCCCCAAGTTAAGCTGGTACTTGTTGTTGCACCAGGAGCTGTTA
CGCCAGGTGCTAAAGCATGGGTGTTTTGTATCCATTGAGCAAAGATAGGTTGTAATTGTA
TAGCGGTATCTGAAAACATATCTTGGGGGCGTCCTAAAGCGCTCATGGTATCGTTATGAA
TATACAAACCAAAACTGTGAAAACCTAGAAATATACATGCCCAGTTAAGGTGTGATATGA
TTGCATCACGGTGCCGAAGGACACGATCTAATAGATCGTTGTATCGAGTAGTTGGATCGT
AGTCTCTTACCATAAAAATGGCTGCATGTGCAGCAGCACCAACTATGAGAAACCCACCGA
TCCACATGTGATGTGTAAACAACGAAAGTTGTGTACCATAGTCAATAGCTAGGTATGGAT
AGGGGGGCATGGAATACATATGGTGAGCTACAACAATAGTTGAAGAGCCTAACATAGCTA
GATTAAGAGATAATTGAGCATGCCATGACGTTGTTAAGATTTCATATAGGCCCTTATGAC
CCTGGCCTGTAAATGGGCCTTTATGCGCCTCTAAAATGTCTTTAAGGCCATGACCAATAC
CCCAGTTAGTCCTATACATATGACCGGCGATCAAGAAAAGAATTGCAATAGCTAAATGAT
GATGAGCAATATCGCTCAACCATAGACCTCCTGTTATTGGATCTAATCCTCCACGAAAAC
TCAAAAAATCCGAGTATTTTGACCAATTCAAGGTGAAAAAAGGGGTTGCTCCCTCGGCAA
AACTGGGATAAAGTTGAGCCAAAAGATCCCGATTCAAGATAAATTCATGAGGAAGTGGGA
TCTCTTTAGGATCAACTCCAGCGTCGAGAAATTGGTTAATTGGTAAAGATACGTGGATTT
GGTGTCCCGCCCAAGAAAGAGACCCAAGTCCTAGTAACCCTGCTAAATGGTGATTCAACA
TGGATTCTACATCTTGGAACCAAGCCAATTTTGGGGCGGCTTTGTGATAATGGAACCAAC
CGGCGAAAAGCATTAACAACGCAAAGACCAATGCACCAATTGCGGTACAATAGAGTTGTA
ATTCACTAGTTATTCCAGATGCTCGCCAAATCTGAAAAAAACCGGAGGTTATTTGTATTC
CTCGGAAACCGCCGCCCACATCGCCATTCAATATTTCTTGACCCACTATTGGCCAAACTA
CTTGGGCACTAGGTCTAATGTGAGTAGGATCACTTAGCCATGCTTCATAATTGGAAAAAC
GGGCGCCATGGAAGTACATGCCACTCAGCCAAAGAAAGATAATAGAGAGTTGACCGAAAT
GAGCACTAAATACTTTTCGAGAGATCTCCTCCAAATCGTTGGTATGACTATCGAAATCGT
GAGCATCAGCATGTAAGTTCCAGATCCAAGTGGTAGTATCAGGGCCCTTGGCTATTGTTC
TTGAGAAATGGCCGGGTTTGGCCCATTCCTCGAAAGACGTTTTTATAGGATCCCTATCTA
CAACAATTTTCACTTCGGGTTCCGGCGAACGAATAATCATTAAGTCCTCCTCTTTCCGGA
CAACACATACAAAGAGACCCGCCAACAGTCAAGTTTTTAGTGAACCTCTGAAAGATAGAT
ATTTTTTTATGATTAGTTTCTTTTTTCCTATCTCCCATCTATCTATTTTATTTAGTTATT
CACTAGAGCAATTATGATATTGAAGTCGATCCGGGGCAAGTGTTCGGATCTATTATGACA
TAACGATTAGGTGCCTAACGGACCTTTTAGCGTAAAATCTTTTCCCAGCGTGACGAAAAA
ACGATTTTTTTGCAACCGAGTCTAGTGTATTTCTATCTGAATATAGAAGCCCATATGAAT
CTACTTTCATAAAACAGAAAACATAATACCCTATTACTTTATTACAAATTACAAGATCTA
ATTCATTAGAATTAATAAGATATATCGAAGGTGAAGGTATCGTTTATTGGTTTTATTAGT
TCTACTCTGTACGGTATCCGTATCATTTATCCCTATAAAATACTATACAAAATAGAATGA
TTTTACATTACAAGGAAGGGATATAATGAAACTCTTGATTGAATCTTATCATGTCATGGT
CATGGTAATGGTCTCTTTTATTTGATTGATGGATCAAAGAATCAATTTTAATGAATTAAC
GAGTCGTTTTTTTTTTTTTTTATTCGAAACGCCTCGTGATCTTCAACCAATTATGTGCTT
CAATATAATTACCTGGAGTAAGCGCTATAGCTTGTTTCCAATACTCAGCAGCTTGATCGG
ACCAAGCCTCCGCAATTTCAGAATCACCCTGCAGAATGGCCTGTTCTCCCCGGTTGGGAT
AGGTGGGTCAATTCCTTCCCTTAGAACCGTACTTGAGAGTTTCCTACCTCATACGGCTCA
ACAATTGATTCCTTTTGCAGTCTCATTTTCATTTACCCTATGCTAACTGAATTAGATTTA
TGATAAATCTATCCCATTTTTCTTGGGTTAACCAGAAGAAGTTAATTACATAAGTTTCAA
ATTCTAATTTGGATCAATAATTAATTAGTTTTAGCTTTTCTCCCACCTTCAGAAAAATGA
AGCATAGATATCCCCTATATCGTTCTAATTTTCTGAAAGGTAACTATCTCGGTTTCATAT
ATTAAATTTATATAGAATCTTTGAAAAAGACTTTCTTCCATAAGAAAAAAGAACTTACTA
TCTTTGGGATCTGATGCTACACCGCTGCTCAATACTTTAGTGGATCGACTCTATTACATA
AGTTGATTCCTAACTTTATATCCCATATCGTGACATAAGTAAGCAGTTCTTAACTGTATC
GACCCCAAAAGCTCGCTAATTGATCTTTACGGTGCTTTCTTTATCAATTCGATCCTTTAT
CCATAGAGTATAATATGTAGGCCGTACTTATTTTCTTCCTTTTTTTTGTTATCATGAAGT
TTCTTTCCTTGCTACAGCTGATAAAAATCGTTGCTTTGGACGATGCATATGTAGAAAGCC
TATTTTTTTCTAGTATTGACTAGCCAATTTGATCTTTTTTTCCTTCTTTCTATAGTGGAG
ATAGTCGCACGTAATGACAGATCACGGCCATATTATTAAAAGCTTGTGGTAAGAATGGGT
TTCGTTCTAGTGCCCGGAAATAATATTCCAAAGCCTTTGTATGCTCCCCGTTGCTTGTGT
GTATAAGGCCTATGTTATAGAGTATATAACTTCGATCATAGGGATCAATTTCTGGTCGCG
TAGCTTCATAATAATTCTGTAAAGCTTCCGCATAATTTCCTTCGGATTGAGCCGACATCC
GTTACGGTCGTTCATTTTATTCAAAAAATCTCCGCTCCAGAACCGTACGTGAGATTTTCA
TCTCATACGGCTCCTCCCTTCTGTGCATAGTACTAAGGGGAATAATACATGGAATCCAAA
ATTCCCTATTCTTATTATGAACTGACAGGAGCTGGTATTTTTACAAGAAATCTCTAGCCA
GCCTTCCCGCAAGAGGTTTTTTTTCTTAACACCAATCGTATTAGTGCTAGATAGAAATGG
TAACTCCAACGATTTCTTTGTCCTCAACGCCTACTATTTCCAGGAATTAGTCACTTCAAC
GATCTTTGATGGTTATATGGGTATCCAAAGTACGAACGAGATGGATGTTTGTTGTCCCAA
CCATTCTTGTTAGGCCCGATACCGATAAGGAAAAGGGCAATTTATAACAAAATAACAAAG
TTTTCGTGTTGTTGATTCCTAGTGTAGTGCTTCTCCCCCTATGCCGCCTATTGGTACTAT
TGGAGTAGGATTGCCCCGCAATACAGAACCTATAGGTGTAACCTTTTGTTCAATATTAAA
ATCGATATTTAAAGTAAATTAAAGTATCTGAGGCTGGATCAATCGAGGATACACGACAGA
AGGAATTGTTCTATCTCCAAACTTGACCTTCACTAAGCGTAGCTTTATTTTTAAAATTGG
GTTCTTTCTATTCCGAACCACGTCTTTTCTCGTAAGAATGAAATGAGGGCTAAAAAAAAA
AAAAAAAAACAAGAAAAAAGAATCAAATCACACCATCTCTATAATAGGTAAATGCCTTTT
TTTCTCCTGAAGTTGTCGGAATTATTCGTAATAAAATATTGGCTATAATCGAAGAGGTCT
TATCAATAAAATTTCCATTTATTCGAGATCTAGGCATAATTAGCAATCCATTCTATAATT
CTTCTCATTACCCCCTCGGCTCGGGGAAAATGATCCCACAAACAAAGGAACTGTACATTA
CAGAATAACATAAAAAAAGAAAAATGATAACTAAAAAGATATGTACCTTCCGCTCAAATT
GTATTCTTTTCGGACAAAGAGAGATAGGAGACTTTTGAATCAGATTGAATTTAATATAAA
TTTCGTAGTATACAAATGAGCAGAACTATTACTATTTCATCTAAGTTGAATAATCAAGGA
CTTTATTTTACTATGGATTCTTATAACTCGAGAAATTTGGATTTGGTTATGATCCAAGGA
GGAAAAGGGATGGAATAATCATTATACCATTGAAATGAAATAGAAAAATCCATAGTACGA
TTCATGAATTTGTAATAGATCTATGGGATAGATGATAAGGGGATAAATGATAAGAGAAGT
TGTTGTTTATAAATAGGAAATTTGAAAGGAATTTTGGATTACTATAGAACCTCGGTTGTG
CCCGTACTGCAATAAAATAATATGAGTAACTCGCTATTCACTCGGTTTCTGGTCAATAAT
AAGATTATGTAGGAAAGATGGCCGAGTGGTTCAAGGCGTAGCATTGGAACTGCTATGTAG
GCTTTTTGTTTACCGAGGGTTCGAATCCCTCTCTTTCCGTTTCTGTTAATTCACCAGCGT
TACCGACCACAATATATCAAATCAAATAACAATTCATATCATTATTCCAATAGTTTTTTT
GATAAAAAACCTCTATTCCTAATTACATTACTGCGATACGGGAGCGATTTATGATACGTG
AATGAGAAAAATTCGGATCAAGGCCCTTAGATCTATTTACTTTTTCGTTGAAAAAGGGGG
ACATAATTGTCTGAACCCCCCTTTCTTTGTTATGTTCGTTAGGTTCAAGTCTGTCGGGAA
TAATATTCTACGACTAACAACTCATTTATTTTTAACCCGATCCATTTACTATCTATTATT
TGATTTACTAATCCTTTATATTGGAATGAGTCAATAGTCAAATGATTTGGTAGTTCCTCG
TGAGGGGACGAAGCAATATAATTTTGAATCAGAGCTTTCGATCTTTGTTTATCCTTCGTA
GTAATAATATCTCGGGGTTTGCAACGATAACTTGGTATATCCACTATACGACCATTAACT
AAAATATGTCTATGGTTAACTAATTGTCTGGCTCCAGGAATGGTCGAAGCCATACCCAAT
CGAAAAAGGATGTTATCCAAACGCATCTCAAGTAGTTGTAGTAAAACCTGGCCTGTTGAC
CCTTTGGCTTTTCCGGCGATATGCACATATCTAAGTAATTGTCGCTCTGTCAGACCATAA
TGAAAACGCAATTTCTGTTTTTCTTCTAGACGAATACGATATTGCGATCTTTTCACGGAA
CGCAATGGGTTTTTAAGATCACTTCCGGATCTAGGTCTTTTACTAGTTAATCCCGGTAAA
GCCCCCAGACGGCGTATCTTTTTGAAACGAGGTCCTCGGTAACGAGACATAAAGACTCCT
TTTTATTTTATTGAAATTTCATTTTACAGAAGAAATCGAAATTAAGACTGAACTAAAGGA
TAAACAAAGCAAAGCTAAATCTACTGAAGTATTACAAAGTAGAATGAAATGAATTGTGTC
AATATCCGGATTTTTTGTATATATTTTGTATATATAAGAAATTAAGACTCCGCTTTATGA
TTTGTTATATATAGATCTAATTGCTCTAATCAACTTTTTATTCCTAGTTACAAGTTACCA
CGACATAATAGATTAGTGACTCAACGTTTTGGGAAAGGGAGAGGAGAGATTATCAATCAT
GGAAAAAATCGATAGAGAAAAAAGCCGGCTATCGGAATCGAACCGATGACCATCGCATTA
CAAATGCGATGCTCTAACCCCTGAGCTAAGCGGGCTCACATAACAGAAATAGAAATAATG
TATAGGGATTCAAGAAACTACCGGATTTTGGCTATTAGTTATGAATTTAATATGAACTAT
TATTTCATATTTCATACGAACTATTACTATTTATTACTATTATAGTTCATAATTCTTTCC
ATAGTTACAAATAAAAATAATATAATAATATATATATAACTAGAATATATATAATAGTTA
ACTTATATAACTAACTAGAATATGACTAAATAGAAATAGAATTCTCTATCTCTAATAATG
TAATGGAAATATCTGACTAGTTAGAATTTTCATTCTATTATTATACATAAATTTATTTTC
ATATTTAAAATTTACATACATTATATTATATACATTATACTATATTAACATATACTATAT
TTCTATTAGAATATATTAATAGAATATATTTCTATTAGAATATATTTCTATATCTATTTC
TAAAATATATAGAAATTTTCTTTTTATGATAATATTTATGATAATAAGATTTTTGAGATT
TTGAGAATAGTTATAACAAATTATGTTAATAATATTATAGATATTATAGCAGATAGGTCC
TAAGAAAGATACAACAATCAAAATTCTAATCAGACATTCCTCTTATTTTGTTTGAAAAAA
GAAGGGATAGGACGAAAAAAAAAAAAAGAAAGAAGAAAGAATATCGACCCTTCTAGTATT
TCAAATCGCGCTGTAAAAACAAAAGGGAAGGGAGACATATATATATATGTGGGATATATC
TATCTATATTGAATTGCGGATATATCAATGATAGAATCATTTCTGATTGAAACAAATATG
GTTCATACAATAGAGCTGAAACGAGAGGGTATCCAAAAAGGGGATATGGCGAAATTGGTA
GACGCTACGGACTTGATTGGATTGAGCCTTAGTATGGAAACCTGCTAAGTGGTAACTTCC
AAATTCAGAGAAACCCTGGAACGAAAAATGGGCAATCCTGAGCCAAATCTTTATTGTTAG
AAAAACAAGGGTTTTCCTTGAAAAACTAGAATAAAAAGGGATAGGTGCAGAGACTCAATG
GAAGCTGTTCTAACGAATGGAGTTGACTACGTTGCGTTGGTAACTAGAATCCTTCTAAAT
TAAAGATAAATTAAGGAAAGGATGACCTATATATCTAATACGTACGTATACATACTAGCA
GATTAATCACGACCTGAATTCATTATAATTATATAATTATAATGAATTTGCAATATATGC
AAAATTCAAAGTTATTGTGGATCTATGCCAATCAAAGTTGAAGGAAAAATCGAATATTCA
ATGATCAAATCATTCATTCCAGAGTTTGATAGACCTTTTTTTGAAAAACGGATTAATCGG
ACGAGAATAAAGAGAGAGTCCCATTCTACATGTCAATACCGACAACAATGAAATTTATAG
TAAAAGGAAAATCCGTCGACTTTAGAAATCGTGAGGGTTCAAGTCCCTCTATCCCCAATA
AAAAGCCCATTTTACTTCTTAACTATTTCGTTATTCTCTTTTTTTTTTTTCATAAGAAGT
TCAAAGAAAATTCAATATCTTTCTCATTCATTCTACTCTTTCACAAACGGATCCGAACAG
AAATCTTTTGATCTTATCCTAATTTGGTTTGAATGGATACGATACCTGTACAAATAAACA
TATATAATTGACATAATTGAAGTCCATATCACTTACAACTTACATTCAAAAAGAAAGTCT
TCTTTTTGAAGATCTAAGAAATTCGGGGACTAGGTCAAATTTTGGAATACTTTTTTTAGT
CTATCTAATTTCCATAGATACAAGTACTCCGCTAGTATGATGCACGGGAAATGGTCGGGA
TAGCTCAGTTGGTAGAGCAGAGGACTGAAAATCCTCGTGTCACCAGTTCAAATCTGGTTC
CTGACACGTGAATAATGTATCGAAGAGATATTCATACCTTTTACAAATGAATTGAGACAG
GTCGGGGTACATATTAATGGTTTAGAGCGCGATACATATTTATACGTCTAGATGTATAGA
TATCTCTATTTTTGGAGATGGGTAAAAAATAGAGATATCTATGGTAAAGAAAAAAATGAG
ATTATACTCCCTTTTCTTTTTTTGTTTCTTTTTCCTTTCTGGTTTTTCATACTGTGCTTT
CTCTCACTCAAAAAGAACATTAAGTCTTCATATCATATATATCAAAAAAATGCAGTTGTC
TAAAACTAAAAAACTTCTAAGTTTATTTTATAGGAGTTGAAGGATAGGAAAAGACAGGAT
ACATTTCATACTACAGTACAAAGAAAATCCACTCTTTTTTCATTTAATATCGCATTTTCT
TTCATATTTATGCTATTTGTTCACTCTTGCTTACGCTACTTTCAAGGGTCCGCCTAAGTG
ACATGCGCGGTACAAAGTTCATGGCGCAGAACTTTTTTGATTCATCTATTGTTTCTGCTC
AAACGAAATGGATATGATATCTCCCAAATTAGGGAATATTGATCAAGTCTTTTTTTAGCC
CATCCTTAACCTTAATACGAATTAGAGTCCAGTTATTCTCTTTCATCTAGAACAAAACAA
AAAATATTCCTTGACTTGAATAAAATACGGAACCGTGTCGTATAAGTGAACATTAATTTC
TTATCATTCAATGAGCATCTTGTATTTCATAGAAATTGGGGGTAATATAGTCCTTACGTA
AGGGCCAGCCCATCCAACTTTCTGGCATCAAAATACGTTTAAGGCGTGGATGATTATCAT
AAGAGATTCCCAACATATCATAAGATTCCCGTTCTTGAAAATCGGCACTTCTCCAAATCC
AGAAAACAGACGGGATTCTAGGATTACTCCTTGGGGCAAATACTTTTATGCATACTTCTT
CCGGTTTATCTATACCATACCGTATTTTCGTAAGATGATACACACTAGCTAAAAATCCGC
CTGGTGCTACATCATAGGCACACTGGGAGCGCAAATAATTGTAACCATATACATATGAAA
TGACAGCAATGGAGTCCCAATCCTCGGTTTTGATTTGTAAAGTCTCTATTCCTCGGCAAT
CGAAGCCCAAAGATCTATGAATTAGTTCATGCTTGACTAGCCAATCAGATAAACGAACCT
GCATTTCCCTGATTTCTCCCACATTTGTATGAGTATTTTCCGTTTCCAATGAAATTTTGA
AAGATTGACCCATTCTTTCTTATTCTGCACAAAAGAACCTTGTCTGATTCACTAATTCGT
GTGAAGATACTGAACTTTTGGATTTGAAAAATGTTTCAGAAAGTATCTCTGAAGTAGATG
GTGATTGATAGAGTAATCCTTGATCATAATTTCCAGTATGAGTACTACGTCGAACATAAA
ACTTGTGATTAGTAGTAAAACATCGATTTTCCTGTTGAAACAAAGTTTTATCTTCAAGGA
TTTCTCGAGATATCTTCTTACGAAGTTTCGTTATAGCATCTATAACTGCTTCTGGTTTAG
GCGGGCAGCCCGGCAAATAGACATCCACAGGAATTAACTTATCGACTCCCCGAACAGTAC
TATAAGAATCAGTACTGAACATCCCTCCTGTAATAGTACAGGCTCCCATAGCAATGACAT
ATTTTGGTTCAGGCATTTGCTCATATAATCTTACTAAAGAAGGAGCCATTTTCATTGTTA
CTGTTCCGGCTGTTAAAATGAGGTCTGCTTGCCTAGGACTCGACCTTGGTACTAATCCAT
AACGATCAAAGTCGAATCGTGAGCCTATTAATGAAGCAAATTCAATGAAACAACAACTGG
TACCATAGAGAAGAGGCCATAAACTGGAAAGTCTTGACCAATTCGAAAGATCATTCGATG
TAGTTGAAATAACTGAATTAGGGGATGTTTGGTCAAGTAATGGAAAATCAATCAAATTCC
TAACTGTCTCAATGTAATCTTTTCCTTCTTTTTTCTTTTTTTGATTGTCTGAATATTCAG
CTAAGACCATTCCAATGCTCCTTTTCGCCATGCATAAACTGAACCAACAATTAGGATAAG
CACGAAAATTAAAGCTTCTATAAATACGGATACACCCAATACATCGAAACTCATTGCCCA
TGGATAAAGAAAGACCGTTTCAACATCAAAAACAACAAAAACTAGAGCAAACATGTAATA
GCGGATTCGGAATTGTACCCAAGCGTCTCCCATGGGTTCTATACCTGATTCATAACTAGA
GAGCTTCTCTGGTCCTTCACTAATCGGAGCTAAAACTCCGGAAATTACAAATGCCAAGAT
AGGAATAGCACCTGATATTATTAGAAATGCCCAGAAAATATCATATTCGTGAAGCAGAAA
CATAAATATTACTCCTATTAATATGGCATAGGCTGAATTATTCGATTTGAATTGAAATTG
TCAATTCATCCAGAACTTCTTAGGCGAAAAAAGCAAATTTTTTGATCAAACCCGCATAGT
TTAGAGTTTGTTTTCTATAGGGCATGTCTTGTTTAAAGATTCATACAACGGAACCCCACT
TATATTTATTTTGCATTTAGATTCCATTTACATATAGTGTAGATATAGGATGCTCTTACA
CAAACAAAACTCTCTTACTTTGTCTCGGTTTCTCCCTAAAAACAAAATATAATAAAGTAA
TTATATACAAATACTAAAATAGTATATAAATATACTCTAACTATAATAGTAATAAATAAT
ACTACTAATATCTATCATATTAGTATAACTATGTTTTTGTTTTTATAGTTTAGTTAATTT
TATTTCGAATTTCCAATGGAATTCATATATATTTATATTATATATTTATAATTTATATTC
GAATTTCATTTCCATTGGGGTAAAATGACTAGGGATTTCTAGCATATTCTACTTGAAGTA
TTCTTTTCATTAAAATCCAGGTAGAAAATTAGTTGCTTCTATTGATTCGATAGGAATACA
TAAACATAATCTAATACATCGAACGATTCTATTCTATTTTATCTCCCTTCTTTGATCCTA
GATTTCATCTCTATTTTCCTTACTTTATTGATTTGATTCAATCCGTTGAGTTGCGAGGAA
CCTTTACATATAACAACTCATATCTTTCTATACCAAAAAAACGAGAAACTTGGAATCTGT
ACTATACTCGCGGATCCTCTCAGAAATAAAAAGAATCGAGTACTAAAGAAAGACCGCGAT
TTGGGAAGAACAAATGGGTTGGGTTTCGCTACAAAAGGGGTTTGTTTTGGAGCAAACTTA
CACTACACAATGAAAGATAGCACAGAGTGATAGAATCAGTCATCAGTGGAATCATAAATG
ATCTACATAAGATACTTCTAATAGAAAAGAAAGAATCACACATTGTTGAACAATTCGATA
GACCAAATCCCAAAACCGACCCAACTCATAGAATACAGAAGAAGGAACATTGATACATTA
GGGACCAATTCATTATCTCTGCATTATATTTGAAACAACCAATTTGATTATTGTTCGGCC
AAAAACTAATTAGTCGGAGTCGGGGGACTTCTACAAATACAAGACCAACAAAAGAATAGG
TACTAGATCCGTGTAACTTAAGTATTGTATTCGACTTGATTGGGTCAGAATGCAGTTTTT
AGACAGAATCATGTCATGATTTTCACTTCATAAATTGACTGGGATTGGGTATACCAAAAC
AAAAATATATCAGTAACTTTTTGATCATGGACAGGAAAAAAGTCATATGTAATTCATCCA
TGAAGATTAATGAAAAAGGATAGGTATTTTATCCGAGATTTTGCAAATAGCGATTGGATC
TGTTGGAATGAATTATTGTTTTTATTTTACTGTCCTTATGTATTGACATGGGCATGTGGT
AATGCTTTCATTTCTATGGATAAAGGAACCTGTCATGTCAGTCCATAAACAAGTACTGAT
GAAGAAATGAAAACTATACTAAACTAAAATAGAATGTCTATACAAAAAAAAATGAAATGT
GTTAGGGCTATACGGACTCGAACCGTAGACCTTCTCGGTAAAACAGATCAAACTGATTAT
TATCAAAATGATTCGAACTGTTTCAAAGACCCAACATGCATTTTGTTGCATTGGGCTCTT
TCATCAACTGATTAATGTAAAGATCAGTTAGTCCACCATATTTTTTCTTTACAGGAAGAT
AATAAGATGGCTCCATGTGCTCTGCGATTCATCATTTGTATTCTGATCTAGGAGCAATAC
CAAAGTGTTTCAAAGAAGGGTTGCCTTGACTTAGGTCTGCCTCCGGCCTATATCAACCTA
AGTTAAATGGAGTCTCTATCGCTCCGCTGCAAGAGTCAAATATGAGACTTCATACACCTT
AAAGTTCATAGGACGAAAAGAGGTTCTTTTGAGTCCCTTATACTCATTAGGCCTAGCATT
GAATGGGCTGGGTATTTACCTTATCAATTAACAAATCAATTGTGGATTCTATTTGATTTG
TCACCTGAATTCGCACTCGAATCGGACCGAACCAAATATTTGTCAGGCTATTGTTCTCTT
GTTCCCTCGAATCTATGGAGTAAGACATCGATTTCTCAATAAGATCAATTATGTTCATTG
CATAACGGGCTCCTTTGAAAAGCATTGGCGCACGTGTAAACGAGGTGCTCTACCTAACTG
AGCTATAGCCCTTGTCATAGATATCTTAACATATAGATAATTTCTTGTCAAGATAGGACC
CCACATCATAGCTCTCTGATCCGTTTACTGTTAGCGGATTGGTATTGCTTAGAAATAATA
TTCCACCTATAATCCCGGAGACGATGGGTCCTTTTTTGTGATGATAAATAACCTACTTAA
CTCAGTGGTTAGAGTATTGCTTTCATACGGCGGGAGTCATTGGTTCAAATCCAATAGTAG
GTAGAACTTATTAGATACCATGGATTCTGGTATCTAATAAGTTTCTCTACCCATCTTCTT
TTTTCATTGTATCATCTAAATTTGATTGTGTTCAATCAAAATGTGGTGTAAATTGTGGTG
TATAATAAAGAACTTCTTTTGATTATGTTATTGTGAAATAACATTCACAGCCTCTACTCG
TGTCCTAGCTCGTCTGAGAGCTAGATTCGCCTCAATTGCCTGTCTCTTACCCTGAGCTCT
ACTCAAGTTAGCTTCAGCTATTTCAAGAGCTTGTTGAGCTTCTTGCGGATCAATGTCAGT
ACTCATCTCCGCATCATTTCCTAAAATAGTGATCTCATTATTACTTATTCTAGCGAAACC
ACCCATCAGAGCCGCCGTTAACCACTGGTCGTTGAGACGTATTCTCAAAAGACCTATATC
CACCGCTGTGGCAATAGGAGCGTGGTTTGGTAATACGCCAATTTGGCCACTATTAGTGGA
TAAAATAATTTCTTTCACTTCTGAATCCCAAATGATTCGATTAGGAGTCAGTACACAAAG
ATTTAAGGTCATTTCTTCTCCCCTTCTAAGTTCATAGCTTTCGCGGTAGCTTCATCGATG
TTACCCACCAAATAAAAGGCCTGCTCAGGAAGACTGTCTAATTCTCCGGAAAGGATCAGT
TGAAACCCCCTAACTGTTTCCGCGAGACCAACATATTTTCCCGGAGAACCGGTAAAGACT
TCCGCCACGAAGAAGGGTTGTGATAAGAAACGCTCAATTTTTCGTGCTCTTGCTACAGTT
AAACGATCTTCTTCGGATAATTCGTCCAACCCCAGGATAGCTATAATGTCCTGAAGTTCT
TTGTAACGTTGTAAAGTTTGCTTCACTTTTTGCGCAGTTTCATAATGTTCCTCGCCAACG
ATCCCAGGTTGTAACATAGTTGACGTTGAATCTAAAGGATCTACTGCTGGATAAATACCT
TTGGCAGCTAATCCTCTTGATAGTACGGTAGTAGCATCTAAATGTGCAAATGTCGTGGCA
GGAGCGGGGTCGGTCAAATCATCTGCAGGTACATAAACTGCTTGGATCGAAGTTATAGAT
CCCTCTTTGGTGGAAGTAATTCTTTCTTGCAAAGAACCCATTTCTGTACTAAGGGTGGGT
TGATAACCCACTGCGGAGGGCATTCTCCCTAATAAAGCGGATACTTCTGACCCCGCTTGG
ACAAAACGAAAGATATTGTCGATGAATAGAAGCACGTCTTGTTCATTAACATCCCGGAAA
TATTCCGCCATGGTTAGTGCAGTCAAACCAACTCTCATACGAGCTCCCGGCGGTTCATTC
ATTTGACCATAGACTAGAGCTACTTTTGATTCTGCAATATTTTTTTCATTAATCACCCCG
GATTCTTTCATTTCCATGTAGAGATCATTTCCTTCACGAGTACGTTCGCCTACTCCGCCA
AATACGGATACGCCTCCATGAGCTTTGGCAATGTTGTTGATCAATTCCATGATAAGTACT
GTTTTACCCACGCCAGCTCCTCCAAATAGTCCGATTTTTCCTCCACGGCGATACGGAGCT
AAAAGATCCACCACTTTAATCCCTGTTTCAAAGATTGATAATTTCGTATCTAACTGTATA
AAGGCGGGCGCAGATCTATGAATAGGAGATGTTGTACGAGTATCTACAGGACCTAAATTA
TCAACAGGCTCTCCAAGAACATTGAAAATTCGCCCGAGAGTAGCTCCGCCGACCGGAACA
CTTAGAGGAGCTCCCGTGTCAATCACTTCCATCCCTCTCGTCAGACCATCTGTAGCACTC
ATAGCTACAGCTCTAACTCGATTATTTCCTAATAATTGTTGTACCTCGCAAGTCACATTA
ATTTGCTGACCAACAGTATCTCGACCTTTAACTACCAAAGCGTTATAAATATTAGGCATC
TTGCCCGGGGGAAAAACAACATCCAGTACTGGGCCAATAATTTGAGCGATACGCCCTAGG
TTTTTTTCGTCAAGTGTGGAACCCGCAGGACCAGAAGTAGTAGGATTGGTTTTCATAATA
AAGTGAAATATGTCGAAATTTTTTTTTGATTGGAATAGTACATAGTATTGAATCGAAAAT
AAATGTCCGATAGCAAGTTGATCGGTTAATTCAATAAGAAAGAAATGGGAATTAGCACTC
GATTTAGTTGGTACCACCCAACCAACCGAATCAAATTCAATCGTTTACTCATTTAATGAG
TCAATTTTCAAGTTCAACCAATTCTTTTTTCAAAAGATCTAGTAGATGAATACGAATTGT
GAGTAAGTAAAGTGCGTTTCATTTCTCTATCATTATAGAAAATACCATCTAGACTAGATT
AAATTATATTATCTATGGAATTCTAATTCGAACTTGATTTATGATTCATTATTTCATTTC
GGGCTGATGTTCTTTATTTTCTTTTATATATATAGCAATAGTGCCTATTTTTTTGTTTTA
TACCCTTTCCCTTTCATGGATGAATTATGCCTATTTTCACATCTAGGATTTACATATACA
ACATATATCACTGTCAAGGGGAATTTTTCTTAGTATTTCGATTTTGAGATTCAAAATCAG
AAGTGGCTCAATTCAATTATAAACTGAGGATTGGGTTGCGCCATATATATCAAAGAGTAT
ACAATAATGATGTATTTGGTGAATCAAATGCATGGTCTAATAACGAACTTAATTCGTTGA
TAATATGAGTTGAATATTTTTTGAAAGATCTTTGTCAAAGGTTTCATTCACGCATAATCC
ATATCGAGTAGACCTTGTTGTTGTGAGAATTCTTAATTCATGAGTTGTAGGGAGGGACTT
ATGTCACCACAAACAGAGACTAAAGCAAGTGTTGGATTTAAAGCTGGTGTTAAAGATTAC
AGATTGACTTATTATACTCCTGATTACCAAACCAAAGATACTGATATCTTGGCAGCATTC
CGAGTAACTCCTCAACCCGGAGTTCCCGCTGAAGAAGCAGGGGCTGCGGTAGCTGCCGAA
TCCTCTACTGGTACATGGACAACTGTGTGGACTGATGGACTTACCAGTCTTGATCGTTAC
AAAGGACGATGCTACCACATTGAGTCCGTTATTGGGGAAGAAAATCAATATATTTGTTAT
GTAGCTTATCCTTTAGACCTTTTTGAAGAAGGTTCTGTTACTAACATGTTTACTTCCATT
GTGGGTAATGTATTTGGTTTCAAAGCCCTACGAGCTCTACGTCTGGAGGATCTGCGAATT
CCCCCTGCTTATTCCAAAACTTTCCAAGGCCCGCCTCATGGCATTCAAGTTGAAAGAGAT
AAATTGAACAAGTATGGTCGTCCCCTATTGGGATGTACTATTAAACCAAAATTGGGATTA
TCCGCAAAAAACTACGGTAGAGCGGTTTATGAATGTCTACGCGGTGGACTTGATTTTACC
AAGGATGATGAAAACGTGAACTCACAACCTTTTATGCGTTGGAGAGACCGTTTCTTATTT
TGTGCTGAAGCAATTTATAAATCACAATCCGAAACAGGTGAAATCAAAGGACATTACTTG
AATGCAACTGCGGCTACATGTGAAGAAATGATCAAAAGGGCCGTATTTGCCAGAGAATTG
GGAGCTCCTATCGTAATGCATGACTACTTAACTGGGGGATTCACTGCAAATACTAGTTTG
GCTCATTATTGCCGCGACAACGGTCTACTTCTTCACATCCATCGCGCAATGCATGCAGTT
ATTGATAGACAGAAAAATCATGGTATGCATTTTCGTGTACTAGCTAAAGCATTACGTATG
TCTGGGGGAGATCATATTCACGCTGGTACAGTAGTAGGTAAACTGGAAGGGGAACGTGAG
ATGACTTTAGGTTTTGTTGATTTATTACGTGATGATTTTATTGAAAAAGACCGAAGTCGC
GGTATTTTTTTCACTCAAGATTGGGTTTCTATGCCAGGCGTTATTCCCGTGGCTTCAGGG
GGTATTCATGTTTGGCATATGCCTGCTCTAACCGAAATCTTTGGAGATGATTCCGTACTA
CAGTTCGGTGGAGGAACTTTAGGACACCCTTGGGGAAACGCACCTGGTGCGGTAGCTAAT
CGTGTAGCTTTAGAAGCATGTGTACAAGCTCGTAATGAGGGACGTGATCTTGCTCGTGAG
GGTAATGCGATTATCCGCGAAGCTGCCAAATGGAGCCCTGAACTAGCCGCTGCTTGTGAA
ATATGGAAAGAGATCAAATTCGAGTTCGAACCAGTGGATAAGATAGATAAACAGAAATAG
ATAAACAGATAAGAACTAGGCGTGCATAATTCAGTAATTTCTGTTTGTTCTCCTAATTGA
TTGATTGCAATTAAACTCGGCCCAATCCTTTTCCTAAAAAAAAAGGATTGGGCCGAATAA
AGAATGACCATCCTATACATTGTTGGATCCATAGGATTAATTATAGATCCTTGGGATTGG
TGGATCATTTTCTATCCCGCAGTTTCAGGCTATAGATCAAGCCAAGGGGGGCTCCTCTCT
ACCCACCCTGTATATTGTCTTTTTCATTTCATGTTGCAATAGAAACTTATTATTTGATTA
TATGATACGAGATTATACGAGAATGAATTCTTCATTTCATTTATAGGTTATATTCTAGTA
TAGGAAGAAACAACTATTTATCTTTTTATCTTTTCGATGAGCATTTTTTTGTACATGACA
TGAGAGAAACCTCTTTTTATATTTCTAATTGAGGATTCTAGATCCTATCATAATATATAT
ATCAATATATATATTGATAGTGATACCCTGAATTACCCCCAAAAAGAATCATTTCTTTCA
ATACTCACCCGTTGTTAGTTAACAATTCCAATGATTGGATCATATGCTTAATTCTGATAG
GAAATAAAATAGTAAAATGATTATTCATCGAATGACTATTCATCTATTATATTTTCATCA
AATAGGGAGCAATAAGACTCTATGAAAAAGTGGTGGTTCAATTCGATGTTGTCTAAGGAG
AAGTTAGAACATAAGTGTGGGCTAAGTAAATCAATGGATAGTCTTAATGCTGTTGGACAT
ACCGGTGGAAGCGAAGAGCCCATTCTAAATGATACGGAGAATAACATTCCTAGTTGGAGT
GATAGTGGTAGTTATAGTTTCAGAAATGTTGATTATTTATTTGATATCAGGGATATTTGG
AGTTTTATCTCTGATAACACTTTTTTAGTTAGGGATGGTAATGGTGACAGTTATTCTGTA
TATTTTGATATTGAAAATCAGATTTTTGAGATTGACAATAATAGTTTTTTTCTGAGTGAA
CTAGAAAATTTTTTTTCCAATTATTTGAATAGTAGGTCTAAGAGTAACAATCACTACTAT
TATCATTACATGTATGATACTCAATCTAGTTGGAATAATCACATTAATAGTTGCATTGAT
AGTTATCTTCGTTTTGAAGTCAGTATTCATAGTGACACTTTCAGCGGTACCGACAATTAC
AGTGACAGTTACATTTCTAGTTTCATTTGTACTGAAGGTAGTCAAAGCAGGAATTCTAGT
ATAAGAACTGGTGGTAACAACCGTGATTTCAATATAAGAGGAAGATCTAATGATTTGGAT
ATAAATAAAAAATACAGAAATTTATGGGTTCAATGCGAAAATTGTTATGGATTAAATTAT
AAAAAATTTTTTAGGTCAAAAATGCATATTTGTGAACAGTGTGGATATCATTTGAAAATG
AGTAGTTCAGATAGAATCGAACTTTTGATTGATCCGGGCACTTGGGATCCCATGGATGAA
GATATGGTCTCTATGGACCCCATTGAATTTCATTCAGAGGAGGAACCTTATAGAGATCGT
ATCGATTCTTATCAAAGAAGGACAGGTTTAACTGAAGCTGTTCAAACAGGCATAGGTCAA
CTAAATGGTATTCCCATAGCAGTTGGGGTTATGGATTTTCAGTTCATGGGGGGTAGTATG
GGATCCGTAGTAGGCGAGAAAATCACCCGTTTGATCGAGTATGCTACTAATCGATCTCTA
CCTGTCATTATTGTGTGTGCTTCTGGGGGAGCACGTATGCAAGAAGGAAGTTTGAGCTTG
ATGCAAATGGCTAAAATATCTTCTGCTTCATATAATTATCAATCAAATAAAAAGTTATTC
TATGTATCAATCCTTACATCTCCTACAACTGGTGGAGTAACTGCCAGTTTTGGTATGTTA
GGAGATGTTATTATTGCTGAACCCAACGCCTATATTGCTTTTGCGGGTAAAAGAGTAATT
GAACAAACATTGAATAAAACAGTACCCGACGGTTCACAAGCGGCTGAGTATTCATTCCAT
AAGGGCTTATTTGACCCAATCGTACCGCGTAATCTTTTAAAAGGTGTTCTGAGTGAGTTA
TTTCAGCTGCACGGTTTCTTTCCTTTGAATAAAAACGCAAAAAAAAAATATCGAAATAAA
ATGAAAATATAGATATAGAAGTGATTTCCATGTCTACAAGGATGGGGGAATAATTAAATT
TCTTAAACTTAAAGCGGATTATCATATATATTCGTCTAAAAAGATGAATAGGTACACTTC
ATTTAGTTCTCATTCCTTGCACTTATTAACTACTTAAATATTAATATTATTTAGAATAGT
TTCTATATAATAGAGATACTTATCATAAGATATCTTTATAATAGGTACAAATATTAAATC
GAGGTACCCATTCTATGACAGATCTTAACTTACCCTCCATTTTTGTCCCTTTAGTGGGCC
TAGTATTTCCTGCGATTGCAATGGCTTCTTTATTTCTTCATGTCCAAAAAAATAAGATTG
TCTAGATCCGATGGGACCAAATTTCATCAATTTATTTCAACACTGAATCATAATACAGAT
ATTTGTTTAGTGTAATATGGGACAATATGTGGCTTTTTCCGAACACAAACGAAAGAACTG
TTATGCATGCGGATACATGATATCCGCATAAATGTATGTATATGATATGCGGGTATATCT
GGTTAAAAACGATCGGCGAATATTTTGATAATAGAAAGTATATGTATCTAACCAATTATT
CCTAATGGTTCATATCAGACTAGTGCTAGTTGATGAAAGTTACTTCGGCATCATGAAAAG
TAAAGTCAAATTTTTTCTCAATTCCAATCGAATGCAACTGGGTCTAGTATAGTATGAACT
GGCGATCAGAACATATATGGATAGAACTTATAACAGGGTCTCGAAAAGCAAGTAATTTTT
GCTGGGCCTGTATCCTTTTTTTAGGTTCACTAGGATTCTTAGTGGTTGGAACTTCTAGTT
ATCTTGGTAGGAATCTGATACCTGGATTTCCATCTCAGCAAATCATTTTTTTTCCACAAG
GAATCGTGATGTCTTTCTATGGAATCGCGGGTCTATTCATTAGTTCATATTTGTGGTGCA
CAATTTCATGGAATGTAGGTAGTGGTTATGACCGATTCGATAGAAAAGAAGGAATAATGT
GTATTTTTCGTTGGGGATTCCCTGGAATAAATCGTCGCATCTTCCTTCGCTTCTTTATGA
AAGATATCCAATCAATCAGAATGGAGGTTCAAGAGGGTCTTTTTCCTCGTCGTATTCTTT
ATATGGAAATCAGAGGCCAAGGAAACATTCCCTTGACTCGTACTGATGAGAATTTGACTC
CGCGAGAAATTGAGCAAAAAGCTGCTGAATTGGCCTATTTCTTGCGCGTACCAATTGAAG
TATTTTGAAATGAACCAAACGAAGAATGAATGTTTTCTCCACATAATAGAAGGAGCTTGC
TAATTTCCCTTTTTTTTAATACAATTGAAGTTTCCTCAGACTGTTCATTCGAGAAAAACA
TGTTAGATTCCATTTCCTCGTTCCGTTAACGCAACAACCCGCTAGAATAAAACAAAAGTT
GGGGAACGTATATGGAACAACTACAACTATTCCAACTATAATAAATATAATAAACTATAA
TTAAGAATACATTTTTTCTATACCAAAACCCTTTTGTATCCGTATTTGTATGCGTATAGG
GCCCAACTCCATATTTATTACTTAATTTATTTACTTTTTATATTATATATATATATTTCT
CTATCTATTTATTTCTAATTTTTTTTCATCCGAAAAAGGACCCTTATTTTATTTCTATAT
TCCTTAATTCCTTCTGGATCTAAGGAGTCAATTATTATACAAAAATGGGAATAGATCCAT
AGGTTCCATACCTTGTTATAGAACTTGTGCTTTAGAGAAACATCAGATCAGATAGAGTTG
ACAAATGAAGCAGTTCATTAACAATTCACAGATAAAAAAAAATGAAAAAAAAGAAAGCAT
TGATTTCCCTCCCATATCTTGCATCTATAGTATTTTTGCCCTGGTGGGTCTCTCTCTCAT
TTCAAAAAAGTCTCGAACCTTGGATTATTAATTGGTGGAATACTAGGCAATCCGAAACTT
TTTTGAATGATATTCAAGAGAAAAATGTTATAGAAAAATTCCTAGAATTAGAAGAACTAT
TCTTGTTGGATGAAATGATAAAAGAATACCCAGAGACACATATACAAAATATACAAAAGC
TTCGTATAGGAATACACAAGGAAACGATACAATTGGTCAAAACACACAATGAATATCATC
TCCATATCATTTTGCATTTTTCGACAAATATAATATGTTTCGCTATTTTAAGCGGTTATT
TTATTCTGGGTAATGAAGAACTTGTCATTCTTAATTCTTGGGTTCAGGAATTCTTCTATA
ACTTAAATGACACAATAAAAGCTTTTTCGATTCTTTTAGTTACTGATTTATGGATTGGAT
TTCACTCGACCCATGGTTGGGAACTAATGATTGGTTCGATCTACAATGATTTTGGATTGG
CTCATAACGACCAAATTATATCTGGTCTTGTTTCCACTTTTCCAGTTATTCTAGATACAA
TTGTGAAATATTGGATCTTCCGTTTTTTAAATCGCGTATCTCCTTCGCTTGTAGTCATTT
ATCATTCAATGAATGAATGAAGAACTTATTTGATCTCCTGATATCAATCCAAATTTTTCT
TCGCGCATAAAGAAAGCATTTTCCATTTGACTTATTCTTTCTTTATACTTCTACCTCTTC
AAGGTATTTGTCCTATTTCAATAGAATTATTTCAGTACAATGGCAGACTCGTGGATAGGG
AACTATACTAGCTACCTATCTAATTTATTGTAGAAATTCCTGGATGAATGATTGGATCAT
GCAAAATAGAAATACTTTTTCTTTTTCTTGGGTAAAGGAACAGATCGCTCGATCTATTTC
TGTATCGATCATGATATATGTAATAACTCGAACATCTATTTCAAATGCGTATCCCATTTT
TGCGCAGAAAGGTTATGAAAATCCACGAGAAGCAACTGGGCGAATTGTATGCGCCAATTG
CCATTTAGCTAATAAGCCTGTGGATATTGAAGTTCCGCAAGCTGTACTTCCTGATACTGT
ATTTGAAGCAGTTGTTCGAATTCCTTATGATATGCAACTGAAACAAGTTCTTGCTAATGG
TAAAAAAGGGGCTTTGAATGTAGGGGCTGTTCTTATTTTACCCGAGGGATTCGAATTAGC
CCCCCCCGATCGTATTTCCCCCGAGGTGAAAGAAAAGATAGGAAATCTGTCTTTTCAAAG
TTATCGTCCCAATAAAAGAAATATTCTTGTAATAGGTCCTGTTCCTGGTCAGAAATATAG
TGAAATCGTCTTTCCCATTCTTTCCCCCGACCCTGCTACGAAGAAAGACGTTCACTTCTT
AAAATATCCCATATATGTAGGTGGGAATAGGGGAAGGGGTCAGATTTATCCTGATGGGAG
CAAGAGTAACAATACAGTCTATAATGCTACATCCGCGGGTATAGTAAGCAGAATAGTACG
CAAAGAAAAAGGAGGATATGAAATAATCATCGTTGATGCATCGGATGGACACCAAGTGGT
TGATATTATACCTCCAGGACCAGAACTTCTTGTTTCAGAGGGTGAATCCATCAAGCTTGA
TCAACCATTAACAAGCAATCCTAATGTAGGGGGATTTGGTCAGGGAGATGCCGAAATAGT
GCTTCAAGATCCATTACGCGCCCAAGGCCTTTTGTTCTTCTTGGCATCCGTTATTTTGGC
ACAAATTTTTTTGGTTCTTAAAAAGAAACAATTTGAAAAGGTTCAATTATACGAAATGAA
TTTCTAGATCCAGAGATTCCTTACCATCAAGTCGGTAAAAAACGCGGAATTCTTGTCGAT
CAATACAATTAAATATATATGATCAATAAATTCTGTAAATCCCTTTGCTTGCTTTGTTTA
TACTATTTTTTCGGGATGTATGGAATTCTTTACTTGTATCCCATTCCTAGCACTAGACAA
TAGGCATACAAAAACAAAGGAAGAGGAGACAGGGCAAGGACGGGATAAATGAAAGGAATG
GTACTGGATTATAAGTCTTACTAATCTTCTATTCGACACAAGAAAAAGGACTTTGTACCC
TTTCTTGTGTCGTCTTGTATCGAAATAATGATGATTTTTCTCTTGTTCGCCAAAGATTAC
TATTTCTTCGTTTCCGGGTCTATCGGAATTCCTTTGTTTAGATTCATAAGAAGTAGTAGA
CAAACAAAAAGGGTTAGGGGGGTAATTCATCGAGCAAATGGGACTTTTTCTATTATTCAA
TTAACTTCAACGTAGAATAGAACTTATTTATAAAAGAAAAAGAAAAATTCTTCAAACAAA
AAAATGACTTTAACTCTTTTTATTGAGAAGCGGATTAGATTTGATTTTTACGCATACCCC
AATCCTTTTTATTTTATCTTTTTTTATAGAGTTTTATAGAGTAAGGTTCTATTTGTTTAG
TATGGAAATGATTTGCAGGATGTCTCATCCGTTTAAATCCATATAATTATCCATAAAATC
GATTGATTCCTTCTTGTTGCTTCTCGTAAGAGTTAATATTATATTATGGAGGAACGACAG
AGCCTATAAATCAATCAATAGAAATAGATTCCATTCCGTTGTTCAAAAACATCATAAGAA
ACAAAGGAATAAAGTGGTTTGAAAGATCAGAGCAAAGGATCCATTTTGTCATTTCTACGA
AAATTTTTATTTTTATTATGTTGACTGGATAACTTTCCTATTTGTATGTTATGGAATAGA
TCAAAGTCTCATCTCGCTTTAAGAGTAAGCACTCAGCGGTACCTTACGCCTATAATAAAA
GAAAGGCGTAAGGTACCGCTGAGTGCTTACTCTTTCATGTCTACAATCCAGTTCATCTGA
TTACTACAGAGATGAACCCAATCCGGAATATGAACCGTAAAAGAAAATACCTATTAAACC
GATCACAAGAATACCAGTTACAGTACCTATCAGCCAAAGAGGAATCCTTCCAGTAGTATC
GGCCATTTCCCTCACTTTCCTCCACATTTCATCAAGTGGTCATGCTATAGACAAAAACAG
GCATGGATAATTATGAGGATGATATCCGTCCGAATGGGATAAGAGAATTCCCACTACTCT
ATTCCTTTCTTTCAATTGAAGAAATAATTAGAAAATAAAACAGCAAGTACAAAAATGAGT
AATAAACCCCAGTATAGACTGGTACGATTCAATTCAACACTTTGTTCATTCGGGTTTGAT
TGTGTCATAGTTCTATAATTCGAATTAGGTTTATCGTTGGATGAACTGCATTGCTGATAT
TGACCCCAAAAAAGAAACGGTAGGTACAGCTAGTCCGTGAACAGCTAACCATCGCACTGT
AAAAATCGGATAGGTTCGATCTATGGTCATTGGTGGCCTCCTAAAAGGATCTACTAAATT
CATCGAGTTGTTCCAAAGAATCAAAACGGCCGGTTATTAATGGAATCCCCTGTCGGCTCT
CTGTGAAATACTCGTTTGGCCGAGGACTTCCAAATACATCGTAAGCTAAACCTGTACTGA
CGAATAACCAACCCGCAATGAATAGGGAAGGTATAGTAATGCTATGAATGACCCAGTATC
GAATACTGGTAATAATATCAGCAAAAGAACGTTCTCCCGTGCTTCCAGACATGCTGAGCT
CCAAAAATTCTTGTACATTAAAAAAAGGGAATTGATTCCGCGAAAGATGGGATCAGTAAA
GAGAAAACCACTGATATTTCATCTTTGTGAGATTGTCAATTTTGTACCAAAGGTGTATTT
AGAGTATACCGAATCAGTATAGCTATCCTTCCTCTGGCACAGCAACGCAGTCTCGATCAG
TATCGAAATGAAATACTACAGAATTTCTTTCTTATTTTTTGTTCCTTGTCTATGCATAAT
TGCAGCATAATTGTATGTTATTCAATAGATCAATAGAAAATTCCTCAAATAAATTCTTTA
TAAGGTTTCCATTATTGACTTCGAAATAGAAAGTAAAGGTCTTGGGAAAGTGTGAATCAA
TGGGTTCCACTAATTCCTGAAAGTGAAAGATAGTATTATCTTCACACAATTTAATTATAT
CTAAAATTGATAAACCCTTTTTATGGTTCCCATTTTTTTGTTCGAATACTTTCATTTATT
TCAAGTAATTGATTGGTCGTACAAAAAATATACTATTACTATACTATAATAGAAATAGAT
TGATTAGAGTAGATAGTATTTGATGAAAGAAACAGAACATAGTTGGAACAATCAATATTT
GCAATGCAACCATTGTTACATTAGATCCAAAACAAGGGTTCTTTCTTGTTCTTGACCGAA
CTACAAGATGGAACTTCTTGATATGGAAAAACAGAATATGGAATAGAACCTAAAAGGATA
AGGGAAGTTGCTTTTCTTCGAATCGAGTTGGACTCGAAATAAAAAATGAAAATAAAGGTT
TTTCGATAAACCCCCGGATCCTTTTTTTCTTCTGATTTGAGATATTATGGACAATTACTC
AACCTATTACTGAATCCAATGGTTTAAAGTAAGTATAAAATTCAAAAATGGAAACTTAGG
TAAGTGTTTTATCAACATATGTATCAAAAGAAGATATCTAATTTAGCTCTTTCATGCTTA
CTATAACGAGTTATTTCGGTTTTCTATTGGCTGCTTCAACTATAACCCCAGCTCTATTGA
TTGGTTTGAACAAGATACGACTTATTTGAAATGAATTGAATGAACAAATTCATAAAAATC
TCTCCTTCAGGTATTCTACGGTCCTTTCCCGTGTCAATTGTGAATTCTTGGTCATATTGG
TAACTCTTGGTCATTGAGATTCATGGATTTTTCAGATTAATATTTAGGGATAGATCTTAC
CTTTCTTTTTATCTCCTCAAACAAATCGAAATGATTGAAGTTCTTCTATTTGGAATCGTC
TTAGGTCTAATTCCTATTACTTTAGCAGGATTATTTGTAACTGCATATTTACAATACAGA
CGCGGTGATCAGTTGGACCTTTGATTGAATAACATTTTTTTTTGATTGACCTCCTCCTTG
CAGGAGGTCAAATTCAAGTTGCAATTCAACTGTGTTTTGTTAAGTTTTTTTTTATTGTGA
TTCGAAATAACATAAACGGAATCACGCTCTGTAGGATTTGAACCTACGACATCGGGTTTT
GGAGACCCGCGTTCTACCGAACTGAACTAAGAGCGCTTTTTTATGACAGGAGATACGATT
GTAAAGAAAAGGATTTTCTCATTTTTGTACCCCCAATGCGTCTTGTATACATTGGTATGC
AAAAATGAAAGATTATGTATGTCCAATTTTATTTAATTGATCTCACTCAGATCCCAGTCA
ATTAATCCCTCGTTACCACCCATAGGAAAAGTAATAGGTAGGGATGACAGGATTTGAACC
CGTGACATTTTGTACCCAAAACAAACGCGCTACCAAGCTGCGCTACATCCCTTTTACAAA
ATTTTTGTACAGTGTCATTGTACAAAATCCATGTCTTGTTTTCCACATCGTTATTTTTTC
CTCGATCCATATACAATTTTCTTGTCATTTCTTCTTTTTGGTTTCATATAATAAAAGAAT
TATATACATCTGAAACCTAACGTATAAAAAAGATGACTATTTTGCTTAGGAAGAAGAGGG
TCTCTTTTTCTTTTTTAGGGACAGGGGTAGGAAAATCTTATCTACTGTTCATTGTACATA
TCCATTTTTGTTAGGAATTCCGTACAAAAAAATACAAATGATCTTGAACTACAGCATCTG
ACCATATATGTATTACAATAAATAAGGAGGATTTTCAATGCGAGATATAAAAACATATCT
TTCCACAGCGCCTGTGCTAACTACTCTATGGTTTGGGTCTTTAGCGGGTCTATTGATAGA
AATTAATCGTTTATTCCCGGATGCTTTGTCATTCCCTTTTTTCTAGATTATTAGTTATTA
ATATTATATTAATATTATTAATATAATAAATATAATATGCGAAAAAAATGAAGAAAATTT
GAGATACAATTCTACGTGACGTGACTAAAACTTAAACTTAGTCCCCCTTTTTTTCAGTTC
TTTAGGATAGGAAGGAAAGAGAAAGAAAAAGTATATTGAACCTCAGCAAAAATCCGGTGG
ATCTAAGATCCCATTTTGGAGAACAGAAATAGAAAGGGGGGTTCAGTCTAAGGTAAAAAA
AAAGCTCCACGAAATCATAGCATAAAAAAAAGATACTTAAATGAAATACTGGGATTAGGA
TAGGAATAATTGATAGTTAGAAAAAAATTGTATTACTTACATTATTACTATATATATAAT
AATATTCTATTAATATTAATTAGAATTACAACAAAATATTTAGTAGAATTACAACAAAAT
ATTTAGAAATGGAATTTCTAATTAGTAACTTCTATTGATATTGATTTTTTTTTCTTTTTT
GTTCTTTTCGTCTTCTTAGGTTCGGGTCGAAAACAGAAGAGTTAAGTTGATCAAACAAAA
ATACAAAGGGGGTTCATGGCTAAGGGTAAAGATATCCGAGTTAGAGTTATTTTGGAATGT
ACCAGTTGTGTCCAAAATGGTGTCAATAAGGAATCGCCAGGCATTTCTAGATATATTACT
CAAAAGAATCGGCACAATACACCCAGTCGATTAGACTTGAGAAAATTTTGTCGATATTGT
CACAAGCATAGGATTCATGGGGAAATAAAGAAATAAATCGAACGTGTGTTTGATCTTTCA
AGGGGGCAGGAAAAGGAAGAACTTAACATATCTTAACATAAATATATATATATATAATAT
ACAAATAAAAATATAGAATATACAAAAAAACCTATTTCGGTCGGATCTGAAATGAATAAA
GAAAATAAAGAAATAGAATTTTAGAGATAAGGAATAAACCATGGATAAATCCAAGCAACC
TTTTCGTAAATCCAAGCGATCTTTTCGTAGGCGTTTTCCCCCAATTGAATCGGGGGATCG
AATTGATTATAGAAACATGAGTTTAATTAGTCGATTTATTAGTGAACAAGGAAAAATATT
ATCTAGACGGGTGAATAGATTGACCTTGAAACAACAACGATTAATTACTATTGCTATAAA
ACAAGCTCGTATTTTATCTTTGTTACCTTTTCTTAATAATGAAAAACAGTTTGAGAGAGC
CGAGTCAATCCCTAGAACTACCGGTCCTAGAACCAGAAACAAATAGATATACTCTTCCAT
TGATTCAAAACTTCAATCGGAATTCAAGCTCAGATTGATGTTTTGTTCGAAAAGCCTAAA
ATCCAGATTTGATTGTTGTGTTATAAGAAACAACAAATAGGGAAAGAATAAATCTTTTTT
TTTTTGAAAGATGTTCGTTCATTTCTACTACTTATCTTATCTGAATTTTTTTTATTCTAT
CTTCCCGGAGTCCATTCTCCGGGGAATGCAATTCGGTTTCAATCATTCCTATATATGACT
TTAGAATGTCTTTTATTTCATAATTTTATTGGAAATCATGTAAAGACAATTTTTATTTGA
TATAGCTATTTGCGCAAGTATTTTACGATTAAGAAGTAATTGCTTCTTGTACAGATTGTG
TATTAATCTACTATAACTATAGAATACCCCTTTCTCACGAGCCGCTGCATTTATCCGAGC
GATCCACAAACGACGAAAGTCCCTCTTTTGCCTGCCCCTATCTCGATGAGAGGAAACCAA
AGCTCTCATTTTCTGTTGAGTAATGGTTCGAGTAAGTCTTGAATGCGCCCCTATAAAGGT
TGATGCAAATAAACGAATTTTTGTTCGACGTCTCCGAGCTATATATCCTCGTCTAACTCT
GGTCATTGAATCAAATTACACTTTAATGAATGAATAACTAATTGATTTCTCTTCTTTCAG
TCATCCTTTTATCCCCCGGTTGATTAATAACAAAACGGATTATTCCGATATATAAAATAT
AAATTCCAATGGCTTTTGCTACTATGACCTTCCCAACCACTATTTTGAATCCTTCCAGGT
AAAATACCTAGAAATAAGAAATTCTAACGATATTAAATAAAAGCAAAAAATAGTGGGTTC
CATCGTTTCTATGGTTATTTCATAAACGGTGAGGTCCTCTCTATACACCGGAGCCTCTTC
TTTCATTTAATCAAATGTTATTGTAAACTTGTATAGTTCACTCTCTTTGGCTCTACCAAT
CAATTATACAGTAATAGATCTTTTCACAAAAAAGGCTATCCATACAGTGACGGCATTTAA
TTATGAAAGTTGGCTAGGTAGCTGACCTTGTTAGTCCGTTCTTTCAAGAAAGGGAGCATA
ACCTTTTTGCTTCTTGTAGTACTATACTATTTCCTCCGCTTAATGGATAACTATTTGCTA
CCAATGGGGAATTGCTTTTCATCTCAAATTGAGGTGATTGGATTTGCACCAATGGAAACC
ATAAATTTCATACACAAAAAATATAGGTATATGATAGATCCTCATCCTCATTTTTAGATA
GTAAAAATGGCTTTTTCCACTCTATCTATCCTATTGGTGATTGGCACTGGAAAAATGGTT
TCGTTTGTTCGAACTCATGATCTAAACGAGTCGCACATACACCCTAGTACATGTTCCCCG
ACGCTGAGGACATCCTCGAAGTGCGGGGGATTTCGTGATTTTTCTTATTGGCTGTCTTGT
GTTTCTAATAAGTTGTTTAATTGTCGGCATATCATACATATATATAATAAAATAGGTTGG
TTTAGATCGATCTTAACCTGATGATTGATGATTATGAATTATTTCTATTCAATATCAAAT
CACGAAAAATTCGAATTCTGATTTGAAACGGAATCATGTATTTACACGAAATCTCCAGTA
TTTTCATTTTCGACCGCTACAAGATCAACAATACCATGAGCTTGGGCTTCTGTTGCTGAC
ATAAAAACATCCCTTTCCATGTCTTCGGATATAACCCATAAAGGGTTGCCCGTTCTTTGT
ACATAAACCTTTGTGAGGGTTTCGCGAAGTTTCAGTAGTTCTTCCGCTTCCAGGATAAAT
TCCCCCGCTTGTGCCTCATAAAAAGAACTAGCAGGTTGGTGAATCATGACCCTGATAATA
TTGATATAACCTCATGCATGAACGGTTCTTCTATCTTGCAGGATTGGGCTAAAGTAAGGG
ATAAAAAAACAAGAAGAAAAAAAAAACAAATAGAATGGAACAGCCGTACAGGCATCTTTT
GTGCATTGCATACGGCTCTGCAATGGCATTTCTTCCTCCCTTCTCTTCAATTTCTATTCT
ATCGAAGAAAAAAATAGAATCCATCCGATCCAGATCGTTGAATGATCCATTTACCACCCT
TCCTTTCGTATTGTAGGAGTCAAAAAATACTATGATGGTTCTGTTGCTTTCTATATTTAT
CTCGTCTGTGATTTAGCAATCCCAAAGTTTCTTTTTTTTTTTCATTTTCGTACTCTTTCT
TTCGTAACGTAACTATCATAAAGATAAAGAGACTTCTGGTGTGGAAGAAAAACGGTTTGT
GACGCTGAAATGTACTCCTGACACATAAGATCAAATCGGAATAACCTTTGTTTCATACTA
CTATCTCGATACAAAATCTCATGTTAGGAAAAACAATACTAGTTTGTTCATATCGAACTC
GAAGTGCCATGCTATTATTACCTATTTTTCATATTATTCACATTCGATATGGCGAAGGCA
TAGTCTTCTTCTTTTTTTTTCAAATAAAAACTCATTGGCGCCAAGCGTGAGGGAATGCTA
GACGTTTGGTAATTTCTCCTCCGACCAGAATGAAAGATCCCATTGAAGCGGCTAATCCCA
TGCAAATTGTATGCACATCGGGCGAAACAAATTGCATAGTATCATAAATGGCTATTCCTG
GTATTACCCATCCGCCGGGAGAGTTTATAAACAAATAAAGATCCCTAGTATCATCTTCTA
TACTGAGATATACCATGAGACCAACAAGTTGATTTGAGATCTCACTATCAACTTCTTGGC
CTAAAAAAAGTAATCTTTCTCGATAAAGTCGGTTGATTAGGACAAAATTGTATCCCCTTT
GAACCGTACGCGCATCTTTGGATGCATACGGTTCAAAAAAATTGTGAAAAAAGAATCAAT
GTGTCGATTCCAATCCTATGTTTTTTTTTGTAACAGATTTCCGTTTTTCTAATGAAAATA
AAGGGGTTTTTCTTCTATTTTTCAAAAAAAAACATAAGTTTTGGCTCCCTTCCATATCCC
TAAAAAAAAAAAAAAGAATTTACTGAACTTCATTTTTTGTTTTTGTATTAACCTTTCATT
GATGTATTGTTTCGTCGAGATTCAAATCACGATGTCATTTTCTTGTTCCTGAATGGGTCC
TTTCAATTCTTTTAGGTTCATGTTCTACTCCGGGGAAAGATCTATCCGAATTCTATTTGC
ACATATAGGACAAATAATCTCAGTACCATTTCTTTTTGCTACGACTTTTAAAATTCGTTT
TATGCCTCTCCCAAACTATTCGATGTATTCATCATATTGGTTGGCATGTCAGTTTGAGAT
CACTCCTATAATTGAATTAAATATTACGAATCGTCTATGCTACAAGCGGTAATTGTACAT
ATATTACTATTACCAATTTGTTTGGTATTTTCTGAACGGAGCCTGGATATTTGATTTTTT
TAGTCCAAGTCAACCATAAATTCTTCTAATTGATAATATTGATCCTCAATAGAAATTGAT
CCAATTTCACTTCACGCTCCGAATGATTGAAGAACCAATCAATACAATATTTCTTGGGCG
AAACAGAGGATATCTCGATCGGGGGAGAAAACGGGTAAATCCCATATGACCCAATATGTC
TGACAAGTCGCACTATACGTCAACCCAAACTGCATCTTCCTCTCCAGGACTCCGAAAAGG
TACTTTTGGAACACCAATGGGCATTAAATTAAAGAAAAAAATTAAGTACTATACTTCACT
TTAATACGGAAACGTAAGAATGAGTTTATTGTCTTCATCATTTTTTTCTGTTTATTCTAC
TAGTTTATACATAAATGGGAAGGTTTTTAGAGAAAGAGAGAATGAATAAATACAAATTTT
AATGAAGGGATCAATCGTTCTAATAATAAACAAGTATCCATCCATTCGTTCCCACAAAAT
GGGACCGATGCTCCCATTGCGTATTGGTACTTATCGGGTATAGAATAGATCTGCTTCTCT
TTGTTCTTACGAACAGAATTCTTCCGTTATTTTAAACGGAATAGAATAAATAGTAACCTT
TTCTCATACAGAATCCGCTCAAAAGTACATAGTATATTCCAATGCGATAAAGTTACATAG
TGTCTATTTTTCTTTGATAAAGGGGTATTTCCATGGGTTTGCCTTGGTATCGTGTTCATA
CTGTCGTATTGAATGATCCCGGTCGATTGCTTTCTGTCCATATAATGCATACGGCTCTAG
TTTCTGGTTGGGCCGGTTCTATGGCTCTATACGAATTAGCGGTTTTTGATCCCTCTGACC
CCGTTCTTGATCCAATGTGGAGACAAGGTATGTTCGTTCTACCCTTCATGACTCGTTTAG
GAATAACCAATTCGTGGGGTGGTTGGAGTATTTCAGGAGGAACTGTAACGAATTCAGGTA
TTTGGAGTTATGAAGGCGTAGCAGGTGCACATATTGTGTTTTCTGGCTTGTGCTTTTTGG
CGGCCATATGGCATTGGGTGTATTGGGACCTAGAAATATTCTGTGATGAACGTACGGGAA
AACCCTCTTTGGATTTGCCCAAGATCTTTGGAATTCATTTATTTCTCTCAGGGGTGGCTT
GCTTTGGCTTTGGCGCATTTCATGTAACAGGTTTATATGGTCCTGGAATATGGGTGTCCG
ATCCTTATGGACTAACTGGAAAAGTACAATCTGTAAGCCCAGCGTGGGGCGCGGAAGGTT
TTGATCCTTTTATTCCGGGAGGAATCGCTTCTCATCATATTGCAGCGGGTACACTGGGCA
TATTAGCGGGCCTATTCCATCTTAGTGTCCGTCCGCCTCAACGTCTATACAAAGGATTAC
GTATGGGCAATATTGAAACTGTACTTTCTAGTAGTATCGCTGCTGTTTTTTTTGCAGCTT
TTGTTGTTGCTGGAACTATGTGGTATGGTTCAGCAACTACCCCAATCGAGTTATTTGGTC
CCACTCGTTATCAGTGGGATCAGGGATACTTCCAGCAAGAAATATATCGAAGAGTTGGTG
CCGGACTAGCCGAAAATCTGAGTTTATCGGAAGCTTGGTCTAAAATTCCCGAAAAATTAG
CTTTTTATGATTACATTGGTAATAATCCGGCAAAAGGGGGATTATTCAGAGCGGGTTCAA
TGGACAGTGGGGATGGAATAGCTGTTGGATGGTTAGGCCACCCCGTCTTTAGAGATAAAG
AAGGGCGCGAGCTTTTTGTACGTCGTATGCCTACTTTTTTTGAAACATTCCCGGTAGTTT
TGGTAGATGGAGACGGAATTGTGAGGGCAGATGTTCCTTTTCGAAGGGCAGAATCAAAGT
ATAGTGTTGAACAAGTAGGTGTAACTGTTGAGTTCTATGGTGGCGAACTCAATGGAGTCA
GTTATAGTGATCCTGCTACTGTAAAAAAATATGCTAGACGTGCACAATTAGGTGAAATTT
TTGAATTAGACCGGGCTACTTTGAAATCCGATGGTGTTTTTCGTAGTAGTCCAAGGGGTT
GGTTCACTTTTGGGCATGCTTCGTTTGCTTTGCTCTTCTTTTTCGGACACATTTGGCATG
GCGCTAGAACCTTGTTCAGAGATGTTTTTGCTGGTATTGATCCAGATTTGGATGCTCAAG
TGGAATTTGGAGCATTCCAAAAACTTGGAGACCCAACTACAAGGAGACAAGCAGTTTGAT
ACAAGATTGCTCTGGTATCTTTCGCTTCTATTTTTTTTTTTATTTGAATAGGGTACTCGA
GAAATATTGACTTGAATCACCTTCTTTTCTTTGATTCTTTCCCTTTTTTATATGATATGG
TAAACGACCTCACTCAAACGAATAGGTGTGAAAGCTATAATTGTAAACCACGATCGAATC
TATGGAAGCATTGGTTTATACCTTCCTTTTAGTCTCGACTTTAGGGATAATTTTTTTCGC
TATCTTTTTTCGAGAACCACCTAAGGTTCCGACTAAAAAATGAAATGATTTTTCATTATA
TCAACTGAAGTAATGAGCCTCCCATATCGGGCGGCTCATTACTTCAACTAGTCTAGTCCC
CGTGTTCTTCGAATGGATCTCTTAATTGTTGAGAAGGTTGCCCAAAAGCGGTATATAAGG
CGTACCCCGTAAAGCTTACAAGTAAACCAGATATGAAGATGGCGACTAGGGTTGCTGTTT
CCATTTTTAGATAATTTCAAGATCACAACGGATCTACGATCTACGATAAGATAGTTTATT
TACAACTACAACGGAATGGTATACAAAGTCAACAGATCTCAACCAATGATTAAATAGGAT
TTATGGCTACACAAACCGTTGAGGGTAGTTCTAGATCTAGGCCAAGACAAACTACCGTAG
GGAATTTATTGAAACCATTGAATTCGGAATATGGTAAAGTAGCTCCGGGCTGGGGGACTA
CACCACTTATGGGAGTCGCAATGGCTCTATTTGCGATATTCCTATCTATTATTTTGGAAA
TTTATAATTCTTCCGTTTTACTGGATGGAATTTCAATGAGTTAGGTTCATAAGAACTATG
AAGCCTTAGTTTTTCAATAAAAAAAAATGACTTAAAACTCGGATTTATAGACCGTTCTGG
TAGTTCGACTGTGGAATTTCTTTGTTTCGGTATTTCCGGAATATGAGTGTGTGACTTGTT
ATAATTGATCCTATTGATAATACAGAGAATGGTCCTGTCATCTCTATCAAGATGATTCTA
CCCCGTCGGGTATTTATTTGAATATCTGGAACACGGAATAGATAGAATAGATCAAGAAAA
GAAATATTTGAACTATGATTCATACCTATTATTTAGACCTCGCAACCGGACTCAAAAAAA
CAATTTCAGATAGGTATTTCCTATCCTAAATCAAACGATTTTTCTTTCTTTAGACTCATT
ATCTACTCATTGAATAAGTGATGATCAAATGGTTTTTACTCAGAAAACCTTTGAATTTAC
CTTGGGACTAAATCATCGTGGTTCTAGTATGAATCTGAGGTTTTAATCGATTACATAGGG
TCTCAACAAGAGAATTCCTATCAATAGTAAAACAAGAGTCGATCCGCATTACGCACAAAA
AAAAACAAATTAAATAACAAACAAAAATAGGAAAGAGAAAATTCAAGAGGCCTGTAACGA
TCAACATAAAGAAAGACGAATGAGCTAACTTGATATTTTTGGCATTATCATGACAAAGAG
GAGATTCCGGATTTTTTTTATTTCCTATCTTCGGGATAAAACGAATTAAACGGCTAATAT
CAAGTGGCTAATAAGTTTTGCACTTTCTATTCCATATCCGTTGAAATCCGTATTTGTGTG
TTTCTGTTTGAGCCGTACGAGATGAAAGTCTCATATACGGTTCTCGGGGGGGGGGTCCTC
TTGGATTACCTATCTCAATAAAGTATATGATTGGTTCGAGGAACGTCTCGAGATTCAAGC
GATTGCAGATGATATAACTAGTAAATATGTTCCTCCTCATGTCAACATATTTTATTGTCT
AGGGGGGATCACACTTACTTGTTTTTTAGTACAAGTAGCTACGGGTTTTGCTATGACTTT
TTACTATCGTCCAACCGTTACGGAGGCTTTTTCCTCTGTTCAATACATAATGACTGAGGC
CAACTTCGGTTGGTTAATCCGATCAGTTCATCGATGGTCAGCAAGTATGATGGTTCTAAT
GATGATTCTGCACGTATTTCGTGTGTATCTTACAGGCGGATTTAAAAAACCCCGCGAATT
AACTTGGGTTACTGGTGTGGTTCTGGCTGTATTGACTGCATCTTTTGGTGTAACTGGTTA
TTCCTTACCTCGGGACCAAATTGGTTATTGGGCAGTAAAAATCGTGACAGGTGTACCTGA
AGCTATTCCTGTAATAGGATCACCTTTGGTAGAGTTATTACGCGGAAGTGCTAGTGTGGG
CCAATCTACCTTGACCCGTTTTTATAGTTTACACACTTTTGTATTGCCTCTTCTTACTGC
CGTATTTATGTTAATGCACTTCCCAATGATACGTAAGCAAGGTATTTCGGGTCCATTATA
GCTTTTCTTTATAGAGTATAGAGAAGACAGATCATAGATATTTGTAATTTATCATATATC
ATATCGGGGAGGACCAATCGTATTTCATTGCTACAAATATGGATTATTGAAAAAATAAAA
TAAGACATGTTATTTGGATACTTCTCTTCAACTCCGAAGTATTGTACTTTTTATTTGATA
CGAATAGTTGAAGTGGATTCTCGAAGAGAGGATGGATTATGGGAGTGTGTGACTTGAACT
ATTGATTGGGCCGTGCTGATATATGATTTTATCCGCCACGTTGGAATTCACAACCAAATG
TGTCTCCGCATCCAACCACCACGTAAATCCCCCTATGTAGCATAGGATAGGCCGGTTCGC
TTGAGGAGAATCTTTTCTATGATCATACCCGAATTATGCCATGCATGAACAGGCTCCGTA
AGATCCCGTATAATAGAATAAGTGATGTGGCATGACTCAATGTTCTATCTATTCCACTTA
CTTATTTATAGTATGGAAATGCATTCATTTCCTCTGCATCGATCCCGATCTATGATACTA
TCGGAGTGAAATAAGGGATCTAAGGAAGAAGGGAGGCTAGACTTTATTAGTAACAAGTAA
ATACTTTGTATGTAAGAAAATCGAGATGTTGTGGGGGATAAACACCAAGCAAATCAAAAA
GATATGAGATAGTCCAAAAAGCACTTGATTATGATCAAATTTGTAAGCCTACTTGGATAT
TGAGCATTTACCCGTAAGAACTGCATTCTTTGCAATGAATAGTTGCAAATTTGGAAATAG
AATCTGGTAAATCTTTTCTTAGATGGAGTCATTTAGATAGAGTCATTCTATATGTACGGA
TATGTATGAAATATAGATTTTCTATTAATCTATTTCTGTCATTCCTTTGATTCTTGCTCG
AGCCGGATGATGAAAAATTATCATGTCCGGTTCCTTCGGGGGATGGATCCTTAAGAATTC
ACCTATCCCAATAACAAAGAAACCTGACTTGAATGATCCTGTATTAAGAGCTAAATTGGC
TAAAGGGATGGGGCATAATTATTATGGGGAACCCGCATGGCCCAACGATCTTTTATATAT
TTTTCCAGTAGTTATTTTAGGTACTATTGCATGTAATGTAGGCTTAGCAGTTCTAGAACC
ATCAATGATTGGTGAACCGGCGGATCCATTTGCAACTCCTTTGGAAATATTACCCGAATG
GTACTTCTTTCCTGTATTTCAAATACTCCGCACAGTACCCAATAAGTTATTGGGTGTTCT
TTTAATGGTTTCAGTACCAGCAGGATTATTGACAGTACCTTTTTTGGAGAATGTTAATAA
ATTCCAAAATCCATTTCGTCGTCCAGTAGCTACAACAGTCTTTTTGATCGGTACCGCAGT
AGCTCTTTGGTTAGGTATTGGAGCAACATTACCTATTGATAAATCTCTAACTTTAGGTCT
TTTTCAAATTGATTCAATCGTGAAATACCACGTGTAGGTATCTAGGGAATAGTCGCTTCT
AAAGTGAATCCTCCCTAGATACATGAATTTTATTATGATCTATTCTGCGAAAATACGGAT
CGTGTGCCGAAGATAAAAAATGAAGTTTTTTCTTTAATAAAATGAATAAAAAGAATATGA
AAAAATTCTAATAGATTTCAAATGAAAACTTATTCTTAGGTAAATTGATTGCGAAATGCT
TCTGTAGAGTGTCCAATATCTGTTTTACATCTTCTGTGCGAAAATATTCAATTCCCATAA
GATCTTCTTGACTGTTACTCAAAAGGTCCAACAATGTATGTATATTGGACCTTTTGAGAC
AATTATAGGTCCTGGGGGGCAGTTCTGATTGGTCAATAAAAATACATTTCAACGGAATTC
CTTTTTTGTTTCTCTTTAGATTAGTTAATCTATTTTGAAAGGTAAAAAGGGGTAGAGTAA
ACCTGTTTTTATTTTCCTCGAAATGAATGTCCCCTTCCTCCGCATGTAGAAAGGGAATAA
ATAAATCAATCAAATTACGAGAAGCTTCATAAAGTGCTTCCTTAGGAGTTAAACTTCCAT
TCGTCCATATTTCTAGAAAAAGGATTTCTTGTTTTTCATTTCCATTCCCATAAGAATGAA
TACTATGATTTGCATTTCGAACAGGCATGGATACAGCATCTATAGGATAACTTCCGTCTT
GAGAGTTATTTGTGGGGTTCATACGGTATCCGCGATCTCTCTTGATTTGTAATCCAATAC
GCAAATCAATTGGTTTCGTCAGGTTAGCTATATGCTGTGTTGTGTCAACTATTTCCACGG
AAGGTGGTGAGATGATATCTTGAGCGGTTACGTATCTAGGACCCCTGACGCAAATGGATG
CGTCTCTAACTCCATACAGATTACTTCTCAATACAATTTCTTTCAAATTTATTAAAATTT
CATGTACGGATTCCTCAATACCTACTATCGTAGAATATTCATGCGGCACCCTCTCAGATT
TTGCACGTGTGATACATGTTCCTTCTATTTCTCCAAGTAGAGCCCTTCGCATGGCAATAC
CTATGGTATCGGCTTGACCTTTCATGAGCGGGGACAGAATGAAACGACCATAATAAAGAC
GCTTACTGTCTACTCTTGATTCAACACATTTCCACTGTAGTGTTCGAGTGGATCCTGCTA
TTTCCTCTCGAACCATACTAAATATTATTATTTGATCAGATCATTGAATCATTTATTTCT
CTTGTAATCCGTTTAATTCTTATTTTTACACACGTCTTTTTTTAGGAGGTCGACATCCAT
TATGTGGCATAGGTGTTACATCACGTACGAAACTTAATAGTATACCACTTCTACGAATGG
CCCGTAATGCTGCGTCTCTTCCGAGACCGGGACCCTTTATCATAACTTCTGCTCGTTGCA
TACCCTGATCAACTACAGTACGAATAGCATTTGAGGCGGCGGCTTGAGCAGCATAGGGTG
TCTTTCTTCTTGTGCCTTTGAATCCAGAAGTACCGGCGGAGGCCCAAGAAACCACCCGAC
CTCGTACATCTGTAACAGTTACAATAGTATTGTTGAAACTCGCTTGAACATGAATAACCC
CTTTTGGTATTCTACGTCCATTCTTACGTGAACCAATACGTCCATTCCTACGCGAACCAA
TTTTTGGTATAGGTTTTGCCATATTTTTTCATCTCATAAATATGAATCAGAAATATACAG
AAAGATACGGAAATATCCATTTCATGTTAAAACAGATCCTTTATTTTTACATGGCCCTTC
TTTGAGAAATTTTATAAAAGAAAGATTATCCTTGTCTCTGTTTATGTCTCGGATTGGAAC
AAATCACTCTAATTCGTCCGCGCCTACGGATCAGTCGACATTTTTCACAAATTTTACGAA
CGGAAGCTCTTATTTTCATATTTATCACTCCTTACCTCAATTTGGAATCTATTCCTTGGA
AGAAAATAAGTCTCTTGTATTTCATTTTTTAGCTTCGAGTTGTATCTCTCACCAAAGGAA
TGTTTTCAAAAATCATCTAATCGCTCGAATCTTTGTTGCGGAGTCTATAAATTATACGTC
CTCTAGTTGAATCATACCGACTTATTTTTATTTTGACTCTATCTCCCGGCAGTATCCGTA
TCAAACTGGGTCGGATCCTCCCTGAAATATAACCTAGAATTAGATCTTCATTATCTAAAT
GGACCCGGGACGTTGGGAAGTGATTCAGTAATTAAACCTTCATGAATCCATTTTTGTTCT
TTCATCCAGGTAACCCCTTGAAATATCATCAACTAATGGAGGAAGAGTTATATAACTTAC
TTTTCCTCTCTATTTCACAAATTGGAAGTTAGAGATCAAATTAGGATACCGGAGGAAGAT
TACCATATATAGCACAAAATTTCTCCTCCAATTTTTTCTAGTCTAGCTTCTCGATCTGTC
ATTATGCCTCGAGAAGTGGAAAGAATTACAATTCCCATTCCACCTAAAATCTTAGGAATT
TTTTGATAGTTGGAATAGATTCGTAGACCAGGTCGACTGATACGTTTTAAAATAGTTCTA
TATATTCCTTTCCTAGTCTTTCTATGGCGCAAGGTTGAAACCAAGAAATCTTTGTTACTT
TCCTGATGTTTCCGAACGTTTTCAATAAAACCTTCTCGTAGGAGTATTTTAACAATGTTT
TCGGTGATATTAGTGGATGCTATTCGAACCGTTCCATTTTTACTCATGTCAGCATTTCTT
ATAGAAGTTATTATATCAGCAATAGCGTCTCTGCCCATGACGAATTCTAATTATTGGTGC
TTCTTAATTTTGATATAATCAACATGTTTTTTTATTTTGAATTATTCAATTTCAATTATG
AAAAGTATATGCGTGAAACACAATCTACTAATTTAATCCATTTCAGATATCCTACTATAA
CTATATCATAGTTTCATCTACTAGTATTTATAATACTTCAGGAGCTAATGAAACTATTTT
AGTAAAATTCAACTGTCTCAATTCCCGAGCAATCGCGCCAAAAACTCGAGTTCCTTTTGG
ATTTCCTTCTTGATCAATGACAACCGCAGCATTGTCATCATATCGTATTATCATACCGTT
GTCACGTTTGAGTTCTTTACATGTACGTACAATTACAGCTCTAATTACTTCTGATCTTTC
TAGAGGCATATTGGGCACTGCTTCTTTGATTACAGCAACAATAACGTCACCAATATGAGC
ATATCGATGATTACCGGCTCCTATGATTCGAATACACATCAATTCTCGAGCTCCGCTGTT
ATCTGCTACATTCAAAAGGGTCTGAGGTTGAATCATATCATTTTTATTTGAATCTGTTAT
TTCAATGCAAAGAATGAGGAAAAAAAGAAATAGTGTTTGTCTAGAAATAAATAAACCCGC
GGTTGTTTTTTCATCCTCAATACCCCTTTTGTTTATCTTTAGTTCTATATCCCTATCCTG
AAATAATAAATTGAGTTCGTATAGGCATTTTGCACGCAGCTATCTCAATAGCTGCTCTGG
CTACAGTTTCTGATACTCCACCCATTTCATAAAGTATTCGGCCTGGTTTAACAACGGATA
CCCAATATTCGGGAGATCCTTTCCCCGAACCCATACGTGTTTCCGTGGGTCTTATTGTAA
CAGGTTTGTCTGGAAATATACGTATCCATATTTTTCCACCACGACGCGCATATGGTGCCA
TTGCTCTTCGCCCTGCTTCTATTTGTCTAGCTGTGATCCAAGCGGGTTCAAGTGCCTGAA
GAGCGTATCTGCCGAAACAAATATGATTGCCCCGACAAGATATTCCCTTCATTCTTCCTC
TATGGTGCTTACGAAATCTAGTTCTTTTAGGGTTATAGTTGATGGTTTTTTCTTAATCCC
ACCTCTACTACAGAACCGGACATGAGAGTTTCCTCTCATCCAGCTCCTCGCGAATGAAAA
GATTCGATACGGATACACATCCATTTAATAATTAGTACACTAAACTAAGTAATGGGATTT
ATTGATATTTCATTTATTACATAGGAAGCTCCATATATGGCTAGATGTGTATATTTATAG
ATAAAGATAATGCTTATTTTTTATAACGAATCCCTATTTTTTTTTATTTTACTCTTATCG
AGTCAAGACAATATTGTATTGTAATACAATAAATAAATAAGGGTTTCGCGGGCGGATATT
GACTCTTTCCTGCTTCATTCGTAGGATCAATCCATGACCTCTCAGAGTAAATCAATTTGT
TCTTGGTTCGTTCCGCCATCCCGCCCGATGAATCATTAGGATTCATTTTTCTTTTCTATT
TTATTTATATTTTAATAGTTGAATCTTATATAGTCACAGGTTTCGTCGTTCCTATAGCTT
CTCTATTAATGGTTAGGCCTGAACTCTGCAACGGAGCTCCCAACAAAATTGGTTCCCGAG
TCAATCTCCTCAGTTTCTATTAACCCAGGGCTCTTTATTATTTATATTATACTTTATTAT
TTGTATTATTATATATATTAATATATCAATATTAATGCTTTATCACACTGCCTTTTATGA
GGTGATTCATAGACCATACATATTGGAATCATCTATCATTGATATTTTTGTTCTCTCTTT
CTATCACCTTTCCATTTATCCGCATCCCTTTATTTTTTTTTCTTCAAAATCCATAATCAG
ATTTGTTTTTTATGAAAATTTCAGTTGTTACAACTATATGATTGATTCAGTCATTCAGTC
ATATAGTGACTGTTTCTTGGGATCTCGACAATACGAAGCAATAAGTTGGTTATTAGTTTT
TCGTTTATTTTATTATTTTATTTTATATAGTTATTAAGTTTATAGTGGAGGTCAGTCTTT
TTTTTTGAAGCCCAGCTTTAAACTCTAAAGAAAAAACTAACGAGTCACACACTAAGCATA
GCAATTTATATCAAAAGTAAGATTAATCTATTTTTTATTCAACCTTATAGAATTAGAATT
GTTTATTTTTTGTTTGATTTAACGGAAAAAGGAAAAAAAACAGAAATAGTTTCTAATTTT
TTGTTCTATCACTGGACAGAATGTCAAGATAAAAAAAGGTCTATTATTCCTCGTTCACAA
ATATCCAAATTTTTAGGCCTAATACTCCATGGATAGTTCGAATTGTATAGGAACAATGAT
CAATTTTAGCACGAATTGTTTGTAGAGGAACCCTACCTTCTCTGATCCATTCGACACGTG
CAATTTCTTTTCCGTCGATACGCCCTGCAATTTGTATTTGAATTCCCTTTGTATCTGTTT
GTTCAGTTAATTCAATAGCTCTTTTCATTGCCTTTCGAAACGAAACTCTATTTCTTAATT
GTGAAGCCATATATTCTGCAAGAATATTAGGGTGTCCATAAGGTTTTTCAATTCTTGTGA
TAGCAATATTGAGTCTTCGGTTCACAGAAGGAAACTCTTTTTGTACATTCATCTGTAATT
CTTCGATCCCTCGCGTTCGGCCCTCTATTAATAAATTTGGAAACCCAATATAGATTATGA
CCTGGATCAAATCGATTCTTTTTTGAATTTCTATTCGTGCAATTCCAATTCCTTCGAAAC
CTGGGGATATTCTCTTATTTTTTTGTACATAGTTCTTGATACAATTCCGTATTTTCTCAT
CTTCTTGTAGACCTACAGAAAAATTTTTTGGTTGTGCGAACCAAAAGGAATGATGATTTT
GGGTTGTACCGAGTCTGAAACCAAGTGGATTTATTTTTTGTCCCATATTTTTTTATTATA
TTATCTTTTCATCCATTTTTTTTCTAAAGATTCATCTAAATTTTCGATTTATCTTTTAAT
ACAATTGTTATATGACAAGTGGGTCTTTTTATCGGATAACTACGTCCTCTAGCCCTGGGT
CTTAACTTTTTCACAAAGGGGCCCCCATTGACTTCGGCTTTACTAATGAATGAATCAGCT
TCGTTCAAACCCATATTATGATTAGCATTTGCTGCTGCAGAATAAACCAATTTTAAAATG
GGATAAGATGCTCGATAAGGCATGAGTTCCAGTATCATAAGTGTTTCCTCATAAGAACGC
CCGCGAATCTGATCAATTACTCTTCGCGCTTTGAAAACAGACATAGATATATGTTTAGCT
AAAACTTTTACTTCTCTACCCGAATTTGAGTTCTTTATCATAAGGTTTCTCCCCCGCCAA
TGAATGATAAGTCTTATTTTCCAAATTAATTAACGACGAGATTTATTATCGTTTCTCGCA
TGTCTCGCGAAAGTCAGAGTAGGCGCGAATTCTCCCAATTTGTGACCTACCATACGATCT
GTTATATAAATAGGTAAATGTTCTTTTCCATTATGAACAGCGATTGTATGGCCAATCATT
TTGGGTATAATGGTAGATGCCCGAGACCAAGTTACTATTATTTCTTTCTCCTCCCTCATG
TTGAGTTTTTCAATTTTTCTCGATAAATGATTAGCTACAAAAGGATTTTTTTTTAGTGAA
CGTGTCACAGCCGATTACTCCTTTTTTTTACATTTTAAAGATTGGCATTCTATGTCCAAT
AGAATATCTCGATCTAAGTATGAAGGTAAGAATAAATACAATAATGATGAATGGAAAAAA
GAGAAAATCCTTTAGCTGGATAAGGGGCGGATGTAGCCAAGTGGATCAAGGCAGTGGATT
GTGAATCCACCATGCGCGGGTTCAATTCCCGTCGTTCGCCCATCACATTATTTCAAATTC
CAAAAATTCGATTTTCAATATTCCTATTTACGGCGACGAAGAATAAAACTATCACTATAT
TTTTTCCTTTTCCTACTTCTTCTTCCAAGCGCAGGATAACCCCAGGGGGTTGTGGGTTTT
TTTCTACCAATTGGGGCTCTCCCTTCCCCGCCCCCATGGGGATGGTCTACAGGGTTCATA
ACTACTCCTCTTACTACAGGACGCTTACCTAGCCAACATTTCGATCCGGCTCTACCCAAA
CTTTTTTGGTTCACCCCAACATTACCCACTTGTCCGACTGTTGCTAAGCAGTTTTTGGAT
ATCAAACGGACCTCCCCGGATGGTAATCTTAATGTGGCCGATTTACCCTCTTTTGCAATC
AGCTTCGCTACAGCGCCTGCAGCTCTAGCTAATTGTCCACCCTTTCCAAGTGTGATTTCT
ATGTTATGTATGGCCGTGCCTAAGGGCATATCGGTTGAAGTAGATTCTTCTTTTTTATCA
ATAAAAACCCCTTCCCAAACTGTACAAGCTTCTTCCAAAGCATACGGCTTTCTAGATGTA
TATGATGATATCTAGACAGATGGATCTTATATGAATCATATGATGAAGTACCACATGAGT
GGATATATAGGAATCCAAATCTGCCGAATCACTCATGTATGATCTTCTACATCCTAGGTC
TCCCCGTTCCGTCATCTGGCTTATGTTCTTCATGTAGCATTCAGACCGAATGACTCTATG
AAATTACGTCGATACTTCCACATATTACGGGTAACGTAGGAGACATCTCTATTTTTCCCC
CGGGGGATCTTTATAATTACCACTGCTTAGCTTTCAATTCGCCTCTGACCATCAAATTAA
ATGTGAATAACCCGTCCTCCTCTCTTTGAAACAAGGGGCGCTTCCGGTTCTGTGCGTGCT
TCAAACAATTTTGTCTTCTCCATATTACCATATCTCTAGAGTCAATAATTTTCTATGAGG
AACTACTGAACTCAATCACTTGCTGCCGTTACTCAACAGTTTTCTGTTGAGGTCTATCCC
ATAGAGGTACTCAAATTGGATCAGTGATTGATTTCTAGGTTTCGTCGTAAACCTAATTGG
TTACTTCCAATTACGTAAATCAATAGTTCAAACCGCACTCAAAGGTAGGGCATTTCCCAT
TGCTATAGGAACTTCTGTACCAGAAACAATGGTATCTCCAATTATAGCCCCTCTGGGATG
TAAAATATATCTCTTCTCACCATCCCCATAGTGTATGAGACAAATGTATGCATTTCGATT
AGGGTCGTATTCTATGGTTACGATTCTACCAGATATGTCTTTTTCATTCCGTCGAAAATC
GATTTTACGGTATAGACGCTTATGACCTCCCCCTCTATGCCTTGCGGTAATGATTCCTCT
GGCATTACGACCTTTACCACAACGATGCTGTCCATAGATCAAATTATTTCGTGGATTGGA
TTTCACTTGACTGTCTACGGCTCCATTGCGTGTGCTCGGGGTAGAAGTTTTGTATAAATG
TATCGCCGTGTTATTAAGTATTTTGCTTTAAGTTCTTTTCTCTATAAGAGGTGGAATAGA
ATAACCCGGTTGAAGCGTAATGATCATACGTCTGTAATGCATTGTATGTCCCATAATAGG
TCCCATTCTTCTACCCTTTCCTGGGAGTCGATGACTATTCATAGCTATTACCTTGACACC
AAAGAAGAGTTCGACCCAATGCTTTATTTCTGTCCTAGTTGATCCTGATTCGACATTAGA
AGTATATTGATTGTTCCCCAATAACCGAATACTTTTTTCTGTAAATACTGCATATTTGAT
TCCATCCATAAATCCATTTTCTTCCCTATGAGTTCCAGTATCGATAAGAATTCTAGTTCT
TACTGTTCATATGTTATGGTATGAATATACCATACCAATTCGTTATGTATGGATGATGAG
ATTCCATTGATACAGAGCCAATTCCAATAGACTTATTGAACGTTCCCATTGGCGTGCATC
CAGCAGGAATTGAACCTACGAATTTGCCAATTATGAGTTGGGCGCTTTAACCATTCAGCC
ATGGATGCTTAACAGGGCTCATCGTACATCGTGAATAACCAAATTCCAATTGAAATGAAA
TCTTTAGGAGGAATCAATGAAAATCTTTAGGAGGAATCAATGAAACGACATCAATTCAAA
TCCTGGATCTTCGAATTGAGAGAGATATTGAGAGAGATCCAAAATTCTCACTATTTCTTA
GATTCATGGATCAAATTCGATTCAGTGGGATCTTTCACTCACATTTTTTTCCACCAAGAA
CGTTTTATGAAACTCTTTGACCCCCGAATTTGGAGTATCCTACTTTCACGTGATTCACAG
GGTTCAACAAGCAATCGATATTTCATGATCAAAGGTGTAGTACTGCTTGTAGTAGCGGTC
CTTATATCTCGTATTAACAATCAAAAGATGGTCGAAAGAAAAAATCTCTATTTGATGGGG
CTTCTTCCTATACCTATGAATTCCATTGGACCCAGAAATGAGACATTGGAAGAATCTTTT
TGGTCTTCCAATATCAATAGGTTGATTGTTTCGCTCCTGTATCTTCCAAAAGAGAAAAAG
ATTTCTGAGAGTTGTTTCATGGATCCGCAAGAGAGTACTTGGGTTCTCCCAATAAATAAA
AAGTGTATCGTGCCTGAATCGAACCGGGGTTCGCAGTGGTGGAGGAACCGGATCGGAAAA
AAGAGGGATTCTAGTTGTAAGATAGCTAATGAAACCGTAGCTGGAATTGAGATCTCATTC
AAAGAGAAAGATAGCAAATATCTGGGGTTTCTTTTTTTATCCTATACGGATGATCCGATC
CGCAAGGACCATGATTGGGAATTGTTTGATCGTCTTTCTCCGAGGAAGAAGCGAAACATA
ATCAACTTGAATTCGGGACAGCTATTCGAAATCTTAGGGAAAGACTTGATTTGTTATCTC
ATGTCTGCTTTTCGTGAAAAACGACCAATTGAAGGGGAGGGTTTCTTCAAACAACAAGGA
GCTGAGGCAACTATTCAATCAAATGATATTGAGCATGTTTCCCATCTCTTCTCGAGAAAC
AAGTGGGGTATTTCTTTGCAAAATTGTGCTCAATTTCATATGTGGCAATTCCGACAAGAT
CTCTTCGTTAGTTGGGGGAAGAATCAGCACGAATCGGATTTTTTGAGGAACGTATCGAGA
GAGAATTGGATTTGGTTAGACAATGTGTGGTTGGTAAACAAGGATCGGTTTTTTAGCAGG
GTACGGAATGTATTGTCAAATATTCAATATGATTCCACAAGATCTATTTTCGTTCAAGTA
ACGGATTCTAGCCAATCGAAAGGATCTTCTGATCAATTCAGAGATCTTTTCGATTCCATT
AGAAATGAGGATTCAGAATATCACACATTGATCGATCAAACAGAGATTCAGCAACTAAAA
GAAAGATCGATTCTTTGGGATCCTTCCTTTCTTCAAACGGAACGAACAGAGATAGAATCA
GATCGATTCCCGAAATGCCTTTTTGGATCTTCCTCAATGTCCCGGCTATTCACGAAACGT
GAGAAGCAGATGAATAATCATCTGCTTCCGAAAGAAATCGAAGAATTTCTTGGGAATCCT
ACAAGATCAATTCGTTCTTTTTTCTCTGACAGATGGTCAGAACTTCATCTGGGTTCGAAT
CCTACCGAGAGGTCCACTAGAGATCAGAAATTTTGGAAGAAAAAACAAGATGTTTCTTTT
GTCCCTTTCAGGCGATCGGAAAATAAAGAAATGGTTGATATATTCAAGATAATTACGTAT
TTACAAAATACCGTCTCAATTCATCCTATTTCATCAGATCCGGGATGTGATATGGTTCCG
AAGGATGAACCAGATATGGACAGTTCCAATAAGATTTCATTCTTGAACAAAAATCCATTT
TTGGATTTCTTTCATCTATTCCATGACCGGAACAAAGGGGGATACACGTTACACCACGAT
TTTGAATCAGAAGAGAGATTTCAAGAAATGGCAGATCTATTCACTCTATCAATAACCGAG
CCGGATCTGGTGTATCATAGGGGATTTGCTTTTTCTTCGGTCCGGATCCACTGCGGGAAT
GATTTGGAAGATCCAAAACGAAAAACAGCGGTATTTGCTAGCAACAACATCATGGAGGCA
GTCAATCAATATAGATTGATCCGAAATCTGATTCAAATCCAATATAGCACCTATGGGTAC
ATAAGAAATGTATCGAATCGATTCTTTTTAATGAATAGATCCGATCGCAACTTCGAATAT
GGAATTCAAAGGGATCAAATAGGAAATGATACTCTGAATCATATAACTATAATGAAAATG
AAATATACGATCAACCAACATTTATCGAATTTGAAAAAGAGTCAGAAGAAATGGTTTGAT
CCTCTTATTTCTCGAACCGAGAGATCCATGAATCGGGATCCTGATGCATATAGATACAAA
TGGTCCAATGGGAGCAAGAATTTCCAGGAACATTTGGACCATTTCGTTTCTGAACAGAAG
AGCCTTTTTCAAGTAGTGTTCGATCGATTACGTATTAATCAATATTCGATTGATTGGTCC
GAGGCTATCGATAAACAAGATTTGTCTAAGTCACTTCGTTTCTTTTTGTCCAAGTCACTT
CGTTTCTTTTTGTCCAAGTCACTTCCCTTTTTCTTTGTGAGTATCGGGAATACCCCCATT
CATAGGTCCGAGATCCACATCTATGAATTGAAAGGTCCGAATGATCAACCCTGCAATCAG
TTGTTAGAATCAATAGGTGTTCAAATCGTTCATTTGAATAAATTGAAACCCTTCTTATTG
GATGATCATGATACTTCCCAAAGACCCAAATTCTTGATCAACGGAGGAACAATATTCCCA
TTTTTGTTCAAAAAGATACCAAAGTGGATGATTGACTCATTCCATACTAGAAATAATCGC
GGGAAATCCTTTGATAACACGGATTCCTATTTCTCAATGATATCCCACGATCGAGACAAT
TGGCTGAATCCCGTGAAACCATTTCATAGAAGTTCATTGATATCTTCTTTTTATAAAGCA
AATCGACTTCGATTCTTGAATGATCCACATCACTTCTGGTTCTATTGTAACAAAAGATTC
CCCTTTTCTGTGGAAAAGACCCGTATCCATAATGATGATCTTACATATGGACAATTCCTC
AATATCTTGTTCATTCGCAACAAAATATTTTCTTTGTGCACCGGTAAAAAAAAACATATT
TTTTTGGAGAGAGAGACTATTTCACCAATCGAGTCACAGGTATCTGACATATTCATACCT
AACGATTTTCTACAAAGTGGTGATGAAACGTATAACTTGTACAAATCTTTCCATTTTCCA
ATTCGATTCGATCCATTCGTTCGTAGAGCTATTTACTCGATCGCAGACATTTCTGCAACA
CCTCTAAGAGAGGAACAAATAGTCAATTTTGAAAGAACTTATTGTCAGCCTCTTTCAGAT
ATGAATCTATCTGATTCAGAAAGGAAGAACTTGCATCAGTATCTCAGTTTCAATTCAAAC
ATGGGTTTGATTCACACTCCATGTTCTGAGAAATATTTACCATCCGGAAAGAGGAAAAAA
CGGAGTCTTTGTCTAAAGAAATACGTTGAGAAAGGGCAGATGTATGGAACCTTTCAACGA
GATAGTGCTTTTTCAAATCTCTCAAAATGGAATCTGTTCCAAACATATATGCCATGGTTC
CTTACTTCGACAGGGTGCAAATATCTAAATTTCACCCTTTTAGATACTTTTTCAGACCCA
TTGCCGATACTAAGTAGCAGTCCAAAATTTGTATCCATTTTTCATGATATTATGTATGGA
TCAGATATATCATGGCCAATTCCTCAGAAGATTCTTCCACAATGGACTCTGATAAGTGAG
ATTTCGAATAAGTGTTTACAGAATCTTCTTCTGTCCGAAGAAATGATTCATCGAAATAAT
GAGTCACCCGTTCCATTGATATGGGCACATCTGAGATCAAGAAATGCTCGGGAGTTCCTC
TATTCAATCCTTTTCCTTCTTCTTGTTGCTGGATATCTTGTTCGTATCCATCTTCTCTTT
GTTTCCCGAGCCTCTAGTGAGTTACAGACAGAGTTAGAAAAGATCAAATCTTTGATGATT
CCATCATACATGATTGAGTTGCGAAAACTTCTGGATAGGTATCCTACATCTGAACTGAAT
TCTTTCTGGTTAAAGAATCTCTTTCTAGTTGCTCTGGAACAATTAGGAGATTCTCTGGAA
GAAATACGGGGTTCTGCTTCTGGTGGCAACATGCTATTGGGTGGTGGTCCCGCTTATGGG
GTCAAATCAATACGTTCTAAGAAGAAATATTTGAATATCAATCTCATCGATCTCATAAGT
ATCATACCAAATCCCATCAATCGAATCACTTTTTCGAGAAATACGAGACATCTAAGTCGT
ACAAGTAAAGAGATCTATTCATTGATAAGAAAAAGAAAAAACGTGAACGGTGATTGGATT
GATGATAAAATCGAATCCTGGGTCGCGAACAGTGATTCGATTGATGATGAAGAAAGAGAA
TTCTTGGTTCAGTTCTCCACCTTAATGACAGAAAAAAGGATTGATCAAATTCTATTGAGT
CTGACTCATAGTGATCCTTTATCAAAGAATGACTCTGGTTATCAAATGATTGAACAACCG
GGATCAATTTACTTACGATACTTAGTTGACATTCAGAAAAAGTATCTAATGAATTATGAG
TTCAATAGATCCTGTTTAGCAGAAAGACGGATATTCCTTGCTCATTATCAGACAATCACT
TATTCACAAACCTCGTGTGGGGCTAATAGTTTTCATTTCCCATCTCATGGAAAACCCTTT
TCGCTCCGCTTAGCCCTCTCCCCTTCTAGGGGTATTTTAGTGATAGGTTCTATAGGAACT
GGGCGGTCCTGTTTAGTCAAATACCTAGCGACAAACTCCTATGTTCCTTTCATTACGGTA
TTTCCGAACAAGTTCCTGGATGACAAGTCTAAAGATTATCTTATTGATGATATCGATATT
GATGATAGTGACGATATCCATATTGATGATAGTGACGATATTGATGATGACCTTGATACG
GAGCTGCTAACTATGACGAATGTGCTAACTATGTATATGACGCCGAAAATAGACCGATTT
GATATCACCCTTCAATTCGAATTAGCAAAAGCAATGTCTCCTTGCATAATATGGATTCCA
AACATTCATGATCTGTATGTGAATGAGTTGAATTACTTATCCCTCGGTCTATTAGAGAAC
TATCTCCCCAGGGATTGTGAAAGATGTTCCACTAGAAATATTCTTGTTATTGCTTCGACT
CATATTCCCCAAAAAGTGGATCCCGCTCTAATAGCTCCGAATAAATTAAATACATGCATT
AAGATACGAAGGCTTCTTATTCCACAACAACGAAAGCACTTTTTCATTCTTTCATATACT
AGGGGATTTCACTTGGAAAAGAAAATGTTCCATACTAACGGATTCGGGTCCATAACCATG
GGTTCCAATGCACGAGATCTTGTAGCACTTATCAATGAGGCCCTATCAATTAGTATTACA
CAGAAGAAATCAATTATAGAAACTAATACAATTAGATCAGCTCTTCATAGACAAACTTGG
GATTTGCGATCCCAGGTAAGATTGGTTCAGGATCATGGGATCCTTTTCTATCAGATAGGA
AGGGCTGTTGCACAAAATGTACTTTTAAGTAATTGCCCCATAGATCCTATATCTATCTAT
ATGAAGAAGAAATCATGTAAGGAAGGAGATTCTTATTTGTACAAATGGTACTTCGAACTT
GGAACGAGCATGAAGAAATTAACGATACTTCTTTATCTTTTGAGTTGTTCTGCCGGATCG
GTCGCTCAAGATCTTTGGTCTTCACCCGGATCCGGTGAAAAAAATGGGATCACTTCTTAT
GGATTCGTTGAGAATGATTCTGATCTAGTTCATGGCCTATTAGAAGTAGAAGGCGCTCTG
GCGGGATCCTCACGGACAGAAAAAGATTGCAGTCAGTTTGATAATAATCGAGTGACATTA
CTTCTTCGGTCCGAACCAAGGAATCCGTTAGATATGATGCAAAATGGATCTTTTTCTATC
GTTGATCAGAGATTTTTCTATGAAAAATACAAATCGGAGTTTGAAGAAGGGGAAGGGGCC
CTCGACCCGCAACAGATAGAGGAGGATTTATTCAATCACATAGTTTGGGCTCCTAGAATA
TGGCGCCCTTGTGGCAATCTATTTGATTGTATCGAAAGGCCCACTGAATTGGGATTTCCC
TATTGGGCCGGGTCATTTCGGGGCAAGCGGATCATTTATCATAAAGAGGATGAGCTTCAA
GAGAATGATTCGGAGTTCTTGCAGAGTGGAACCATGCAGTACCAGACACGAGATAGATCT
TCCAAAGAACAAGGCTTTTTTCGAATAAGCCAATTCATTTGGGACCCTGCGGATCCATTC
TTTTTCCTATTCAAAGATCAGCCCTTTGTCTCTGTGTTTTCACGTCGAGAATTCTTTGCA
GATCAAGAGATGTCAAAGGGGCTTATTACTTCCCAAACAAATCCTCCTACATCTATATAT
AAACGCTGGTTCATCAAGAATACGCAAGAAAAGCACTTCGAATTGTTGATTCATCGCCAG
AGATGGCTTAGAACCAATAGTTCATTATCTAATGGATCTTTCCGTTCTAATACTCCATCC
GAGAGTTATCAGTATTTATCAAATCTCTTCCTATCTAACAGAACGCTATTGGATCAAATG
ACAAAGACATTGTTGAGAAAGAGATGGCTTTTCCCGGATGAAATGAAACATTTGATTCAT
GTAACAGGAGAAAGATTTCCCATTCCTTAGCCGTAAAGATATGTGGCCATGAAAAAGGGA
TTAAGTGGAACAGAATTGGCCGGGTGGTAGAGTCGTGGAAACACTTGTTTATTCCATATT
TTGGACCTTAGCTCCATGGAACAATATGCTACTGCTGAAGCATGGAAGAATGGAAATCTT
AGATTAAAACACTATGTATGGATGATATGAACTGCCTAAACAAGAATTCTTGAACGGTGA
ACAACCAGAGCCTATTACTCACTACATCAAACAATTTCCATTAATGAAACCATGGAAATC
TGTCGGAAAATCAAAAATACGCATGTCCGATGAAATGGTTGTTGCTATCTGCTCCAATAA
CGAATCATTGGTTTAACTAAAGAAAATAGATAGACCTTTCTCTTCGTCTCAGGTCGATGG
ATCTTCTCAATTGGAAGATCTCCCATATGGATAATACATATTCCGGTTGACCGAGCCTAA
TTTTCATTGTTTTGTTCCGAAGCAAAGATATCCATGTAGGCGGTTCATCCTATTCAGATA
TTCACGACCAAGAGGTACTGGATTCTCTTTCGGATAGGCCCTGAAAGGAGAAGGAAGGCT
GGAATGCCAACAGGCGTCTGTCTATTCTCTAATTCACCCGACCCGATAGTACCCATTTTG
GGAACGTCCAGTGCCAAAGTCACTGAATGAGTAAGTCGCCAATCCCTAAAACGGACTATG
TAATGTACTTTATCCGCTGGGTTACGGGTACTGGTGGGTATTTTACTAGAGGTTTCTATC
AATCTACCCCTGTGTGATTCCTGTTGAATCATATACTCGGGGGGTGGCGCGGGGCGGACG
ATTTCCAAACGGACTCCTCATTCATTAGATAGAGAAGATCGCCAAGATTTCGTGATCTGC
TGCCGAACCTATTCCAACAGCTCGGACTCGGATCGTGGGGATCGCCGGAATACTTCGTAT
CAACAGATAAGATACTCGGTATATCAATATTGATTAGATCCGAAATCTGTTATTGAATTG
CTCATTCAATGAGCATTCTCAATATTATGCCTTGAAGAGGACTCGAACCTCCACGCTCTT
TAGCACGAGATTTTGAGTCTCGCGTGTCTACCATTTCACCATCAAGGCATCTTGAAAGTG
AATCGTATTCCATGAATATGATATCTATCTAGTGTGATATATGGAATATATGACAAAGGT
GGATGGAGTGTTGGAGTATTTCTATCGATCGGTCATGTCATATGGGCCCAAGTCAGACAT
CAAATTGCTTCGATTTGAATTATCCGTAGGATACCCTATATATCAAAAAGATGTACAATC
AAACCTATTTCTCGATTCAATAGAAGCCCAAAGAAGTGAATATGGTACCCAAATAACGAT
AGATATGTCAAAAGCGGGTCCGATTACGCCTATTCCTAATCCTAAATAGAATGTAACGAC
ATAGGGATCCATATGGAAACATAGTATCTATTTACATACGCTCGAATGACCCCTTCTCAT
AATAAGAATGTACATAACCCTATTCCGGTCTGGTCCGGTATGGAATGAACTTATAATCTG
ATGATCGAGTCGATTCCATGATTATAAGTTCATAACCCCAGCCCATTTTGGGCGGAACAG
CTCTACTAAATTCTTTTATTCCAGTTAGTAAGAGGGATCTTGATAGGCCTAGAAGCTAAA
AGAGGGTATCCTGAGCAATTGCAAGAATTGGGTTCATTGATATTCCTGGTATAGTAGATG
CTATCACACATACAGTCATACTCCATTCGATGGAATTGTTTGATCTTAAAGGAGATCTTC
TATAATTTCGCACGTGAGGGGTTATTTCTTGGTTTCGTCCAGTCATTAATAACTTGATTA
TTTTTAGATAATAGTAGATGGAAACAACGCTCGTAAGGAGTCCTATTGAAACCAAGAAAT
ATAGGCCTGCCTGCCATCCACACCAGAATAGATGGAGTTTTCCGAAAAAACCTGCTAGTG
GAGGAAGACCTCCTAGGGATAAGAGACATAGGGCTGAAGAGAGAGCCAAAAAAGGATCTT
TCGTGTATAATCCTGCATAATCTCGAATGTTATCAGTTCCAGTACGTAGACCAAATGATA
CAATGCGAGCAAAAGTTCCTAGATTCATGGAGATATAGAACAGCATATAAGTTATCATGC
TTGCATATCCATCATTTGAGTCTCCAACAATTATTCCAATAATTACATATCCGATTTGAC
CGATGGACGAATATGCAAGCATACGTTTCATGCTTGTTTGAGTAATAGCAATGAGATTCC
CCAATATCATGCTAAGAATAGCTAGGATTTCCAAAAGAAGATGCCATTCGTTTGATGAGA
AATAAAAAGGAATATCGAAAATTCGCGTGGCTGAAGCTGAAGCAGCTACTTTCGAAGTAA
CAGAAAGAAAAGCAACGACTGGAGTGGGAGAGTCAGAGTCGAAAAGAGGATTCCTCACTT
CTTTCTCTCATTCAAAACCGTGCATGAGACTTTCATCTCGCACGGCTCCTAAGTGATAAA
AGAAAGAAGAACTCATCTTCTTTCTTTTTTGATTACCTTCCTCGCGTATGTATAAGACCA
AATCCATTCGATTTCTAAAAAGGATTCCTAATCCTTAACTTTTCGAGGAATCCTTCATCA
GTGGTTGTGAATGACTGACTTTCTCAATCTTTCGACCTTGGTTCCGTAGGAGCAAGTCAG
AAAGATTGAGAAATAGAACCATCTGATTTGATTCGTTCTCAATAGCCATGAGATGATCAT
CTTAGGGTGATCCTTTTGTCAACGGATGCCCCTATTACACTCGTAGTCTCTGAAGGATGA
GAACCAACTATGTAGCATCTACATCGATAATTCAAGTATACGTCATTAGTCCGATCCTTT
GTAGGAACTACCCGTAATAACGAACTTGCAAAATGGATCTGTTTATCATAAAGAGATTCG
TTGTTCCTGACCCTGCTTCACCTTAATTGTTATTTGAACAAAAAGATCACAAAAAACTTT
TGGTAAAAGTTATGTCTTGGTCCGAGTGGGGATAGCATTTCTCTTCTGCATGTCTATGGA
GTTTTGAAAAATCCAAACATCTCAGAGATAGATATAGAGGTAGGAATTTGTCGAGCGAAC
CGCACTCCTTCGTATACGTCAGGAGTCCATTGATGAAAAGGGGCTGGGGAAAGCTTGAAC
CCAATTCCTACAGTGGTGGATATAAGCGCAATTGAAATTCCTGGGGAGTTATACATTTGT
GTATTGATAAGACCATTCACTATTTCTTGAAGCTCGATCTCCCCCCCAGATGAACCATAT
AGCCAAGAGAAACCATGAACCAGAATAGAAGAGCTTGCCCCACCCATGAGTAAATATTTC
GTAGTAGCCTCATTAGACCGTACATCTCTCTTGGTATATCCAGATAATAGGTAGGAACAT
AAACTGAAACATTCTGGAGCTACAAAGATAGTTATTAAATCGTTAGCACCACATAAAAAC
ATTCCTCCTAGAGTAGCTGTTAATACGAATAACAGAAACTCTGTTATAGCCATTTCTGTA
CATTCAATGTACTCTACGGATAGAGGAATACATAGAGTTGAACATAGTAAAATAAGAAAT
TGAAAGATTTCGTTGAAATTGTTCGTTTGGAAATTTCCCGAAAAGCTAATTATAGGTTCT
TCTTTCCATCGGAACAATAGGGCCGTTATGCTCATTACTAAACTTGTTGAAGAGATGAAA
TAGAACCAAGGTCTATCTTTTTGATCAGAGGTTGAATCGATCATCAGAAGAAGAATTAGG
CCAAAAATTAGGATACATTCTGGGAAAATGAAACTTCCATGGAAGAGAAGCAAATGAAAC
GCTTTCATAAAAATTCTCGTAGAATCGAGAATGAAGTTTTCATTCTGTACATGCCAGATC
ATGAATTAGTAACTGCATCCAATCTCCGAAAAAGTCCCAATTGTTTCGAACTTTCTATTT
TTTGAATGGGATATTTACGGAATCCCCATGAATAGGATCAAACCTTATTCCATGATATTT
CCATAAGATTCCTCTTTCTTAAGCAAGCCCTCGAGAGGGTTTAGTTGATCCATGATTTAT
GTTTCATCTTTCTTTTTCTATTGATTCTTTTCCGATCGAGATGTATGGATCCATGGATCT
ATGTGTCTATATAGATCCTGTTCGTGGATTAACGAAAATGTGCAAAAGCTCTATTTGCCT
CTGCCATTCTATGAGTCTCTTCCTTTTTGCGTATGGCATCGCCACTCCCTTTGGCAGCAT
CTACTAATTCGGAACTTAATTTGAAAGCCATATTTCGACCCGGGCGTTTTCGGGATGCCC
CTAATAACCAACGAATGGCAAGCGCTTTTCCTTGTGTGGATCCTATTTCAATAGGAACTT
GATGAGTCGATCCGCCTACACGTCTTGCTTTTACTGCTATATCGGGAGTTACTCCACGTA
TTGCTTGACGTAAAACAGATAGTGGATTTGTTTCTGTCTTTTGTTGAATCTTTTTCACGG
CTCGATAGATAATTTGATAAGCCAATGATTTTTTTCCGTGTTTCAGAATACGGTTAACCA
ACATGTTAACTAATCGATTACGATAAATTGGATCGGATTTTGCAGTTTTTTCTTCTGCAG
TACCTCGACGTGACATGAGTGTGAAAGAGGTTTAAAAATCAGTTTTCTTTTTATAAGGGC
TAAAAACGAATCACTTATTTTGGCTTTTTGACCCCATATTGTAGGGTGGATCTCGAAAGA
TATGAAAGATCTCCCTCCAAGCCGTACATACGACTTTCATCGAATACGGCTTTCCACAGA
ATTCTATATGTATCTATGAGATCGAGTATGGAATTCTGTTTACTCACTTTAAATTGAGTA
TCCGTTTCCCTCCTTTTACTGCTAGGATTGGAAATCCTGTATTTTACATATCCATACGAT
CGAGTCCTTGGGTTTCCGAAATAGTGTAATGTAAAAAGAAGTGCTTCGAATCATTGCTAT
TTGACTCGGACCTGTTCTGAAAAAGTCGAGGTATTTCGAATTGTTTGTTGACACGGACAA
AGTAAGGGAAAACCTCTGAAATGATTTCAATATTGGACCTTGGACATATAATAGTTCCGA
ATCGAATCTCTTTTAGAAAGAAGATCTTTTGTCTCATGGTAGCCTGCTCGAGTCCCCTTA
CGAAACTTTCGTTATTGGGTTAGCCATACACTTCACATGTTTCTAGCGATTCACATGGTA
TCATCAAATGATACAAGTCTTGGATAAGAATCTACAACGCACTAGAACGCCCTTGTTGAC
GATCCTTTACTCCGACAGCATCTAGGGTTCCTCGAACAATGTGATATCTCACACCGGGTA
AATCCTTAACCCTTCCTCCTCTTACTAATACTACAGAATGTTCTTGTGAATTGTGGCCAA
TACCAGGTATATAAGCAGTGATTTCAAATCCAGAGGTTAATCGTACTCTGGCAACTTTAC
GTAAGGCAGAGTTTGGTTTTTTGGGGGTGATAGTGGAAAAGTTGACAGATAAGTCACCCT
TACTGTCACTCTACAGAACCGTACATGAGATTTTCACCTCATACGGCTCCTCGTTCAATT
CTTTCGAAGTAATTGGATCCTTTTCTTCGCCTGCCACGTTTTCATGTTCCAATTGAACAC
TTTCCATTTATGATCAAAGGAGAAGATTATTCTTTTTACCAAACATATGCGGATCAAATC
ACGATCTTCTAATCTAATAAAATAAGAACAAGAGATCTTTCTCGATCAATCCCCTTGCCC
CTCATTCTTTGAGAATCAGAAAGATCCTTTTCGGGTTTGAATTTGTTCATTTGGAATCTG
GGCTCTTCTATTTTCTACTTATTTTTTTTGTTTTATTCTTTATTTCATTTCGATTTTCTT
TCCCTCTCTTTTCTTTTTATTCCCTTCCATCATTTCCATCATTCCTTAAGTCCCATAGGT
TTGTTGATCCTGTAGAATCTGACCCATTTTCTCATCGAGCGAGGGGTACGAAATAAATCA
GATTGATTTTTCGATCAAAAGTACTATGTGAAATCTTCGGTTTTTTCCTCTTCCTCTATC
CCTATCCCATAGGTACAGCGTTTGAATCAATAGAGAACCTTTTCTTCTGTATGAATCGAT
ATTATGACATTCCAATTCCTTCCCGATCCCTCCCAAGGAAAAAACCGAATTGGATCCAAA
ATTGACGGGTTAGTGTGAGCTTATCCATGCGGTTATGCACTCTTCAAATAGGAATCCATT
TTCTGAAAGATCCTGGCTTTCGTGCTTTGGTGAGTCGTCCGAGATCCTTTCGATGACCTA
TGTTGTGTTGAAGGGATATCTATATGATCCGATCGATTGCGTAAGGCCCGCGGTAGCAAC
GGAATCGGGGAAAGTATACAGAAAAGACAGTTCTTTTCTATTATATTAGTATTAGTTAGT
GATCCCGGCTCGGTGAGTCCCTTCTTACGTGATGCACTGTTGGCACTAGTCCTACATTTT
GTCTCTGTGGACCGAGGAGAAAGGTGGCTCAGCGGGAAGGGGGTTGTACCATGAGAGAAG
CAAGAGGGTCAACTGCTTCAAATATACAACATGGATTCTGGCAATGCAATGGAGTTGGAC
CCTCATGTTGATCCGAATGAATCAGTCTTTCCGCAGAGGTAAATCTTTGCCTGCTAGGCA
AGAGGATAGCAAGTTACAAATTCTGTCTCGGTAGGACATGTATTTCTATTACTATGAAAT
TAATAAATGAAAATGAAGTAGTTAATGGTGAGGTTACCATTATCCTTTTTCTTGTATGTG
TTCCTAAGAAAAGGAATTTGTCCATTTCTTTTTTTTTGAGACCTCGAAAAATGAAATGGC
GTGGAAACACATAGAAACTCTGGAATGGAAATGGAAAAGAAATGTAGCTCCAGTTCCTTC
GGAAATGGTAAGATCTTTGGCGCAAGAAGAAGGGGTGATCCATATCATCTTGACTTGTTC
TGCTTCCCCTCTTTTTTTAACAATACCGAGTCGGGTTCTTCTCCTACCAGTATCGAATAG
AACATGCTGAAAAAAAATCTTCTTCATGGAAAACTTGCTCGATTTAGATCGGGAAAATCG
TACGGATTTTATGAAACCATGTGCTATGGCTCGAATCCGTAGTCAATCCAATTTCCGATA
GGAGCAGTTGACAATGGAATCCCATTTTTCCCATTATTTTACTATCCATAATAGTGCGAA
AAGAAGGCCCGGCTCCAAGTTGTTCAGGAATAGTAGCGTTGAGTTTCTCGACCCTTTGCC
TTAGGATTAGTTAGTTCTATTTCTCGATGGGGCCGGGAAGGGATATAACTCAGCGGTAGA
GTGTCACCTTGACGTGGTGGAAGTCATCAGTTCGAGCCTGATTATCCCTAAACCCAATGT
GAGTTTTTCTATTTTGACTTGCTCCCCCGCAGCGATCGAACGAGAATGGATAAGAGGCTT
GTGGGATTGACGTGATAGGGTAGGGATGGCTATATTGCTGGGAGCGAACTCCAGGCTAAT
ATGAAGTGCATGGGTCCAAGTTATGCTTGGAATGAAAGAAATTCCGAATCAGCTTTGTCT
ACGAACAAGGAAGCTATAAGTAATGCAACTATGAATCTCATGGAGAGTTCGATCCTGGCT
CAGGATGAACGCTAGCGGCATGCTTAACACATGCAAGTCGGACGGGAAGTGGTGTTTCCA
GTGGCGGACGGGTGAGTAACGCGTAAGAACCTGCCCTTGGGAGGGGAACAACAACTGGAA
ACGGTTGCTAATACCCCGTAGGCTGAGGAGCAAAAGGAGGAATCCGCCCGAGGAGGGGCT
CGCGTCTGATTAGCTAGTTGGTGAGGCAATAGCTTACCAAGGCGATGATCAGTAGCTGGT
CCGAGAGGATGATCAGCCACACTGGGACTGAGACACGGCCCAGACTCCTACGGGAGGCAG
CAGTGGGGAATTTTCCGCAATGGGCGAAAGCCTGACGGAGCAATGCCGCGTGGAGGTAGA
AGGCCCACGGGTCATGAACTTCTTTTCTCGGAGAAGAAGCAATGACGGTATCTGAGGAAT
AAGCATCGGCTAACTCTGTGCCAGCAGCCGCGGTAAGACAGAGGATGCAAGCGTTATCCG
GAATGATTGGGCGTAAAGCGTCTGTAGGTGGCTTTTCAAGTCCGCCGTCAAATCCCAGGG
CTCAACCCTGGACAGGCGGTGGAAACTACCAAGCTGGAGTACGGTAGGGGCAGAGGGAAT
TTCCGGTGGAGCGGTGAAATGCGTAGAGATCGGGAAGAACACCAACGGCGAAAGCACTCT
GCTGGGCCGACACTGACACTGAGAGACGAAAGCTAGGGGAGCAAATGGGATTAGATACCC
CAGTAGTCCTAGCCGTAAACGATGGATACTAGGCGCTGTGCGTATCGACCCGTGCAGTGC
TGTAGCTAACGCGTTAAGTATCCCGCCTGGGGAGTACGTTCGCAAGAATGAAACTCAAAG
GAATTGACGGGGGCCCGCACAAGCGGTGGAGCATGTGGTTTAATTCGATGCGAAGCGAAG
AACCTTACCAGGGCTTGACATGCCGCGAATCCTCTTGAAAGAGAGGGGTGCCCTCGGGAA
CGCGGACACAGGTGGTGCATGGCTGTCGTCAGCTCGTGCCGTAAGGTGTTGGGTTAAGTC
CCGCAACGAGCGCAACCCTCGTGTTTAGTTGCCACCATTGAGTGTGGAACCCTGAACAGA
CTGCCGGTGATAAGCCGGAGGAAGGTGAGGATGACGTCAAGTCATCATGCCCCTTATGCC
CTGGGCGACACACGTGCTACAATGGGCGGGACAAAGGGTCGCGATCCCGCGAGGGTGAGC
TAACTCCAAAAACCCGTCCTCAGTTCGGATTGCAGGCTGCAACTCGCCTGCATGAAGCCG
GAATCGCTAGTAATCGCCGGTCAGCCATACGGCGGTGAATTCGTTCCCGGGCCTTGTACA
CACCGCCCGTCACACTATGGGAGCTGGCCATGCCCGAAGTCGTTACCTTAACCGCAAGGA
GGGGGATGCCGAAGGCGGGGCTAGTGACTGGAGTGAAGTCGTAACAAGGTAGCCGTACTG
GAAGGTGCGGCTGGATCACCTCCTTTTCAGGGAGAGCTAATGCTTATGCTTGTTGAGTAT
TTTGGTTTGACACTGCTTCACACCCAAAAAGAAGCGAGCTACGTCTGAGCTAAGCTTGGA
TATTGAAGTCTTCTTTCGTTTCTCGACGGTGAAGTAAGACCAAGCTCATGAGCTTATTAT
CCTAGGTCGGAACAAGTTGATAGGATCCCACTTTTTACGTCCCCATGTCGCCACACGGGG
CGCAAAAAGGAAAGAGAGGGATGGGGTTTCTCTCGCTTTTGGCATAGCAGGCCTCCCACT
GGGAGGCCCGCACGAGGGGCTATTAGCTCAGTGGTAGAGCGCGCCCCTGATAATTGCGTC
GTTGTGCCTGGGCTGTGAGGGCTCTCAGCCACATGGATAGTTCAATGTGCTCATCAGCGC
CTGACCCGGAGATGTGGATCATCCAAGGCACATTAGCATGGCGTACTCCTCCTGTTCGAA
TCGGAGTTTGAAACCAAACTTCTCCTCAGGAGGATAGATGGGGCGATTCAGGTGAGATCC
AATGTAGATCTAACTTTCTATTCACTCGTGGGATCCGGGCGGTCCGGGGGGGACCACCGC
GGCTCCTCTCTTCTCGAGAATCCATACATCCCTTATCAGTGTATGGACAGCTATCTCTCG
AGCACAGGTTTAGGTTCGGCCTCAATGGGAAAATGGAGCACCTAACAACGCATCTTCACA
GACCAAGAACTACGAGATCACCCCTTTCATTCTGGGGTGACGGAGGGATCGTACCATTCG
AGCCTTTTTTTTTCGTGCTTTTCCCGGAGGTCTGGAGAAAGCAGCAATCAATAGGATTTC
CCTAATCCTCCCTTCCCGAAGGGAAGAACGTGAAATTCTTTTTCCTTTCCGCAGGGACCA
GGAGATTGGATCTAGCCATAAGAAGAATGCTTGGTATAAATAACTCACTTCTTGGTCTTC
GACCCCCTCAGTCACTACGAGCGCCCCCCGATCAGTGCAATGGGATGTGTCTATTTATCT
ATCTCTTGACTCGAAATGGGAGCAGGTTTGAAAAAGGATCTTAGAGTGTCTAGGGTTGGG
CCAGGAGGTCTTTTAACGCCTTCTTTTTTCTTCCCATCGGAGTTATTTCACAAAGACTTG
CCATGGTAAGGGAGAAGGGGGAACAAGCACACTTGAAGAGCGCAGTACAACGGAGAGTTG
TATGCTGCGTTCGGGAAGGATGAATCGCTCCCGAAAAAGAATCTATTGATTCTCTCCCAA
TTGGTTGGATCGTAGGTGCGATGATTTACTTCACGGGCGAGGTCTCTGGTTCAAGTCCAG
GATGGCCCAGCTGCGCCAGGGAAAAGAATAGAAGAAGCATCTGACTCTTTCATGCATACT
CCACTTGGCTCGGGGGGATATAGCTCAGTTGGTAGAGCTCCGCTCTTGCAATTGGGTCGT
TGCGATTACGGGTTGGATGTCTAATTGTCCAGGCGGTAATGATAGTATCTTGTACCTGAA
CCGGTGGCTCACTTTTTCTAAGTAATGGGGAAGAGGACCGAAACATGCCACTGAAAGACT
CTACTGAGACAAAAAGATGGGCTGTCAAGAACGTAGAGGAGGTAGGATGGGCAGTTGGTC
AGATCTAGTATGGATCGTACATGGACGATTGTTGGAGTCGGCGGCTCTCCTAGGGTTCCA
TCATCTGGGATCCCTGGGGAAGAGGATCAAGTTGGCCCTTGCGAATAGCTTGATGCACTA
TCTCCCTTCAACCCTTTGCTTTGAGCGAAATGTGGCAAAAGGAAGGAAAATCCATGGACC
GACCCCATCGTCTCCACCCCGTAGGAACTACGAGATCGCCCCAAGGACGCCTTCGGCATC
CAGGGGTCACGGACCGACCATAGACCCTGTTCAATAAGTGGAACGCATTAGCTGTCCGCT
CTCTGGTTGGGCAGTAAGGGTCGGAGAAGGGCAATCACTCGTTCTTAAAATAAAACCAGC
ATTCTTAAGACCAAAGAGTCGGGCGGAAAAAGGGAGAGAGCTCTCTGTTCCTGGTTCTCC
TGTAGCTGGATTCTCCGGAACCACAAGACAAGAATCCTTAGAATGAATGAATGGGATTCC
AACTCAGCACCTTTTGAGATTTTGAGAAGAGTTGCTCTTTGGAGAGCACAGTACGATGAA
AGTTGTAAGCTGTGTTCGGGGGGGAGTTATTGTCTATCGTCGGCCTCTATGGTAGAATCA
GCCGGGGAGGCCTGAGAGGCAGTGGTTTACCCTGCGGCGGATGTCAGCGGTTCGAGTCCG
CTTATCTCCAGCCCGTGAACTTAGCTGGTACTATGATAACACCCAATTTTTCCAATTCGG
CAGTTCGATCTATGATTTCTCATTCATGGACGTTGATAAGATCCTTCCATTTAGCAGCAC
CTTAGGATGGCATAGCCTTAACATTAATGGCGAGGTTCAAACGAGGAAAGGCTTACGGTG
GATACCTAGGCACCCAGAGACGAAGAAGGGCGTAGCAAGCGACGAAATGCTTCGGGGAGT
TGAAAATAAGCATAGATCCGGAGATTCCCGAATAGGTCAACCTTTCGAACTGCTGCTGAA
TCCATGGGCAGGCAAGAGACAACCTGGCGAACTGAAACATCTTAGTAGCCAGAGGAAAAG
AAAGCAAAAGCGATTCCCGTAGTAGCGGCGAGCGAAATGGGAGCAGCCTAAACCGTGAAA
ACGGGGTTGTGGGAGAGCAATACAAGCGTCGTGCTGCTAGGCGAAGCAGTGGAGTGCTGC
ACCCTAGATGGCGAGAGTCCAGTAGCCGAAAGCATCACTAGCTTAAGCTCTGACCCGAGT
AGCATGGGGCACGTGGAATCCCGTGTGAATCAGCAAGGACCACCTTGCAAGGCTAAATAC
TCCTGGGTGACCGATAGCGAAGTAGTACCGTGAGGGAAAGGTGAAAAGAACCCCCATCGG
GGAGTGAAATAGAACATGAAACCGTGAGCTCCCAAGCAGTGGGAGGAGAATGTGATCTCT
GACCGCGTGCCTGTTGAAGAATGAGCCGGCGACTCATAGGCAGTGGCTTGGTTAAGGGAA
CCCACCGGAGCCGTAGCGAAAGCGAGTCTTCATAGGGCGATTGTCACTGCTTATGGACCC
GAACCTGGGTGATCTATCCATGACCAGGATGAAGCTTGGGTGAAACTAAGTGGAGGTCCG
AACCGACTGATGTTGAAGAATCAGCGGATGAGTTGTGGTTAGGGGTGAAATGCCACTCGA
ACCCAGAGCTAGCTGGTTCTCCCCGAAATGCGTTGAGGCGCAGCAGTTGACTGGACATCT
AGGGGTAAAGCACTGTTTCGGTGCGGGCTTGCGAGAGCGGTACCAAATCGAGGCAAACTC
TGAATACTAGATATGACCCCAAAATTACAGGGGCCAAGGTCGGCCAGTGAGACGATGGGG
GATAAGCTTCATCGTCGAGAGGGAAACAGCCCGGATCACCAGCTAAGGCCCCTAAATGAC
CGCTCAGTGATAAAGGAGGTAGGGGTGCAGAGACAGCCAGGAGGTTTGCCTAGAAGCAGC
CACCCTTGAAAGAGTGCGTAATAGCTCACTGATCGAGCGCTCTTGCGCCGAAGATGAACG
GGGCTAAGCGATCTGCCGAAGCTGTGGGATGTCAAAATGCATCGGTAGGGGAGCGTTCCG
CCTTAGAGGGAAGCGCCCGCGCAAGCAGGTGTGGACGAAGCGGAAGCGAGAATGTCGGCT
TGAGTAACGCAAACATTGGTGAGAATCCAATGCCCCGAAAACCTAAGGGTTCCTCCGCAA
GGTTCGTCCACGGAGGGTGAGTCAGGGCCTAAGATCAGGCCGAAAGGCGTAGTCGATGGA
CAACAGGTGAATATTCCTGTACTACCCCTTGTTGGTCCCGAGGGACGGAGGAGGCTAGGT
TAGCCGAAAGATGGTTATCGGTTCAAGGACGCAAGGTGACCTTGTTTTTTCAGGGTAAGA
AGGGGTAGAGGAAATGCCTCGAGCCAATGTCCGAGTACGAGGCGCTACGGCGCTGAAGTA
ATCCATGCCATACTCCCAGGAAAAGCTCGAACGACCTTCAACAAAAGGGTACCTGTACCC
GAAACCGACACAGGTGGGTAGGTAGAGAATACCTAGGGGCGCGAGACAACTCTCTCTAAG
GAACTCGGCAAAATAGCCCCGTAACTTCGGGAGAAGGGGTGCCTCCTCACAAAGGGGGTC
GCAGTGACCAGGCCCGGGCGACTGTTTACCAAAAACACAGGTCTCCGCAAAGTCGTAAGA
CCATGTATGGGGGCTGACGCCTGCCCAGTGCCGGAAGGTCAAGGAAGTTGGTGACCTGAT
GACAGGGGAGCCGGCGACCGAAGCCCCGGTGAACGGCGGCCGTAACTATAACGGTCCTAA
GGTAGCGAAATTCCTTGTCGGGTAAGTTCCGACCCGCACGAAAGGCGTAACGATCTGGGC
ACTGTCTCGGAGAGAGGCTCGGTGAAATAGACATGTCTGTGAAGATGCGGACTACCTGCA
CCTGGACAGAAAGACCCTATGAAGCTTCACTGTTCCCTGGGATTGGCTTTGGGCCTTTCC
TGCGCAGCTTAGGTGGAAGGCGGAGAAGGCCTCCTTACGGGGGGGCCCGAGCCATCAGTG
AGATACCACTCTGGAAGAGCTAGAATTCTAACCTTGTGTCAGGACCTACGGGCCAAGGGA
CAGTCTCAGGTAGACAGTTTCTATGGGGCGTAGGCCTCCCAAAAGGTAACGGAGGCGTGC
AAAGGTTTCCTCGGGCCGGACGGAGATTGGCCCTCGAGTGCAAAGGCATAAGGGAGCTTG
ACTGCAAGACCCACCCGTCGAGCAGGGACGAAAGTCGGCCTTAGTGATCCGACGGTGCCG
AGTGGAAGGGCCGTCGCTCAACGGATAAAAGTTACTCTAGGGATAACAGGCTGATCTTCC
CCAAGAGTTCACATCGACGGGAAGGTTTGGCACCTCGATGTCGGCTCTTCGCCACCTGGG
GCTGTAGCATGTTCCAAGGGTTGGGCTGTTCGCCCATTAAAGCGGTACGTGAGCTGGGTT
CAGAACGTCGTGAGACAGTTCGGTCCATATCCGGTGCGGGCGTTAGAGCATTGAGAGGAC
CTTTCCCTAGTACGAGAGGACCGGGAAGGACGCACCTCTGGTGTACCAGTTATCGTGCCC
ACGGTAAACGCTGGGTAGCCAAGTGCGGAGCGGATAACTGCTGAAAGCATCTAAGTAGTA
AGCCCACCCCAAGATGAGTGCTCTCCTATTCCGACTTCCCCAGAGCCTCCGGTAGCACAG
CCGAGACAGCGACGGGTTCTCTGCCCCCCCTGCGGGGATGGAGCGACAGAAGTATTGAGA
ATCCAAGATAAGGTCACGGCGAGACGAGCCGTTTATCATTACGATAGGTGTCAAGTGGAA
GTGCAGTGATGTATGCAGCTGAGGCATCCTAACAGACCGAGAGATTTGAACCTTGTTCCT
ACACGACCTGATCAATTCGATCAGGCACTCGCCATCTATTTTCATTGTTCAACTGTTTGA
CAACATGAAAAAACCAAAAGCTCTGCCCTTCCCTATCTATCCAAGGGAGGGAAGGGCAGA
GGCCTTTGGTGTCCCTTCCAGTCAAGAATTGGGGCCTCACAATCACTAGCCAATATGCTT
TTCTCTCATGCCTTTCTTCGTTCATGGTTCGATATTCTGGTGTCCTAGGCGTAGAGGAAC
CACACCAATCCATCCCGAACTTGGTGGTTAAACTCTACTGCGGTGACGATACTGTAGGGG
AGGTCCTGCGGAAAAATAGCTCGACGCCAGAATGATAAAAAGCTTAACACCTCTTATTTT
ACTTTTTAAATATAAAAAAGAGCAAAATCCAAAATGCAAAGGTCGTCTTATTCAAAACCC
CAATTAGAATTATGACATCTCTTCTCTCACCCCTCACACCTCGGAACGCACTGTTCTTAT
AGAGAGAAACGCGCTTTCACATCTTATTAACCCGAAACGAAACGAAATGGCTGAGGAGAG
GTTCCTTTTTGAGGGTACTCCCGGGAACAGATCCAGTGGAGACGGGGTGGGGCCTGTAGC
TCAGAGGATTAGAGCACGTGGCTACGAACCACGGTGTCGGGGGTTCGAATCCCTCCTCGC
CCACAACCGGCCCAAAAGGGAAGGACCTTTCCTTTACCTCTGGGGGTAAGAAAATCATGA
TCGGGATAGCGGACGCAAAGCTATTGAACTTGGGTATGGTCTTTTGTCGAAATGGAATGG
CCTTACTTTTTCTTTTTATTTATTTTTACTTTATTTTGCGGAGCAAGTACAAGTATTACT
AGCATAGCAAAAATGCGTTCCTCGTCATTAATATGTTTGCTCGCGTTAATTGTGGCCTAT
CGGGAGACTGCATCTTTGATGCACTGCTAGTACATCATCTGAGAATTCTGAATTGGCTAG
TTGTAAATAGCCCTGGGGCTAAAGGGATTACCCCGGATCTACGCCGAGGTATTGACGGTG
ATTCTCAAATATCGTAGAACAGAATGTGATACGATGAGATAGAATGCAATAGAAACAAAG
ACAGGGAACGGGTTACCTACCCCTAACGGTCAAAGCGAGCCCTTTAATTCAATTCTTCAT
TCTTTAATGAAATTAAGAATCAATCAAATCTCCCCAAGTAGGATTCGAACCTACGACCAA
TCAGTTAACAGCCGACCGCTCTACCACTGAGCTACTGAGGAACAACGGGAGATTCGACCT
CATAGAGTTCAACTCCCGTTCTCAACCCATGAGTCCGAAGCTTCCTTCGTAACTCCCGGA
ACTTCTTCGTAGTGGCTCCGTTCCATGCCTCATTTCATAGGGAACCTCAAAGTGGCTCTA
TTTCATTATATTCCATCTATATCCCAATTCCATTCATTTAATATCCCTTTGGTGTCATTG
ACATAAGAGATGTCATTTATAGTCTATCTCTTTCTATATATGGAAAGTTAACAAATCATC
ATATAATAATCGAGAAATTGAAATAGAAAAGAAAAAAGGGAGGTTTGTGATGATTTTGAA
ATCTTTTCTACTAGGTAATCTATTATCCTTATGCATGAAGATAATAAATTCGGTCGTTGT
GGTCGGACTCTATTATGGATTTCTGACCACATTCTCCATAGGGCCCTCTTATCTCTTCCT
TCTCCGAGCTCGGGTTATGGAAGAAGGAACCGAGAAGGAGGTATCAGCAACAACTGGTTT
TATTACGGGGCAGCTCATGATGTTCATATCGATCTATTATGCGCCTCTGCATCTAGCATT
GGGTAGACCTCATACAATAACTGTCCTAGTTCTACCGTATCTTTTGTTTCATTTCTTCTG
GAACAATCACAAAAACTTTTTTTATTATGGATCTACTACCAGAAATTCAATGCGTAATCT
CAGCATTCAATGTGTATTCCTAAATAATCTAATTTTTCAATTATTCAACCATTTCATTTT
ACCAAGTTCAACGTTAGCCAGATTAGTCAACATTTATATGTTTCGATGCAACAACAAGAT
GTTATTTGTAACAAGTAGTTTTGTTGGTTGGTTAATTGGTCACATTTTATTCATGAAATG
GGTTGGCTTGGTATTATTCTGGATACGGCAAAATCATTCGATTCGATCTAATAATAAGTA
CCTTGTGTCAGAATTGAGAAATTCTATGGCTCGAATCTTTAGTATTCTCTTATTTATCAC
CTGTGTCTACTATTTAGGCAGAATGCCGTCGCCTATTGTCACTAAGAAACTGAAAGAAAC
GGAAGAAAGGGGAGAAAGAAAAGAAGAAAACGATGTAGAAACAACTTACGAAGAAGACAA
AGATAGCCCAGACTACGAGGATTTTTATCTTGATACTCATCAAGATAATTTGGAATTGGT
AAAACTTAACTTAAAAAAAGAAGAGAAAAATGAAAAAAAAGATTGATACATAAGATAAAT
ACAAGAATAGATAAGAAGAGACTCGTCCACCTCCCATATATTTAACCCCTTCCCCTATAA
AGAAACTGGTAACGCCGACCCCGTTTGTAATTCCATCAATTATATGTCTATCAAAAAACT
GAATTCGTGCAGCTAATCCTCTTATACCTACAGTAAAAATCCTAGTATAAAAAATATCTA
TGTAACCACGATTATATGACCAATTGTATATCACATTTTCCACTTGGTCCAAGAGAATTC
TCTTGGGGCCCCCCTTTACAAACAAATTGACTAAGTCCAAATTCGGTAGAGATGAATAAA
CAGATCCATATAAAATGGATGCTATAAATAATCCAAAAAGAGCTATACTGACCGAAAAAA
CTGCATTTTTCAAAAAATCATACCAATCTGAGGAACCATTCAAATTTGGATGGAAAAAGT
TTGTGGACGGAGTTAACCATTTCGATAATAGATCAAAATCTATTACTCCTTGATCAAAAT
GAATTCCGATTGATCCAACGAATAAAGTAAATAGTACCAATACAAGCAGAGGAAATAACA
TAGTATTGTCCGACTCATGAGGATAGGTGTAAGTATATTTATTTCTAAAGTAAGTACTAA
AGTATCGTATTCTATTTCTTCCATTATCATCAATTTGATATGTATCCTTTGAAAAAAAGG
AGACCTTATTATTCATTGTTGATAAAAGTAAATTTCTATTGACTGCTTTTGGCACTTTTT
TTCCCCATAAAGATATTGAATAGAAAGAACTATTTTTAGTGCTACTGTAATTTTGAAAAT
GAATGCGCAAATGTCCATCAAAGGTAAGTAAATACATCCGAAACATATAAAATGCGGTTA
ATCCCGCTGTAAAGGAAGCTATTATTGCGAAAGTTGGTGAATACAACCAACTATCGTTAA
GAATTTCATCTTTGGACCAAAAACAAGCAAGAGGCGGAATACCACAAAGGGAGAGTGTAC
CTAAGAAAAAGGTAATTCTTGTAATTGGAACATATTTTGTTAAACCGCCCATAAGAACCA
TATTTTGACTTTTATCTGGTGAATATCCAACAATGGGTTCCATTGAATGAATAATTGATC
CGGATCCCAAAAACAATAAAGCTTTCGAATAGGCATGAGTGATCAAATGGAATAAAGCGG
CTCGATAAGAACCTATACCCAGAGCTAACATAATATAACCCAATTGAGACATTGTCGAGT
AAGCTAAACTTCTTTTAATGTCTCTTTGAGCAAGAGCCAAAGTAGCTCCTAATAGTACTG
TTATTACGCCTATTGAAGAAATTATATTCATTATGGAAGGTATAACTATGAAAAGAGGAA
GAAGCCGAGCTACAAGAAAAATTCCCGCTGCTACCATAGTAGCAGCATGTATAAGAGCAG
AAATGGGAGTGGGTCCTTCCATAGCATCAGGTAACCATATGTGAAGGGGGAATTGTGCGG
ATTTAGCAACTGCACCAACGAATAAAAAAAAAGCACACAGAGTAGCAAATAAGGAATTTA
CTCCATTATGATGAACCAAGTTATTAACTATTTCGAACAAATCCCGAAATTCTAAACTAC
CAGTTATCCAATAAAGTCCTAAAATTCCTAATAATAAACCAAAATCCCCTATACGATTGG
TTACAAAAGCTTTTTGGCAAGCACTTGCCGCACTCGGTCGTGTGAACCAAAAACCTATTA
ATAAATAGGAACACATTCCTACAAGTTCCCAAAAAATATAAATTTGTATCAAATTGGAAC
TAGTAACTAATCCTAACATAGAACTATTGAAAAAACTCATATAGGCAAAAAATCTCAAAT
ATCCTTGATCGTGAGACATATAATTGTCACTATAAATAAGAACCATAATTCCAACAGTAG
TAATTAATATTGACATAATAGAAGTAAGTGGATCGATCAAGTGTCCGAACTCTAAAGAAA
AATCATTATTGACGGTCCAAGACCATAGATATTGATAGATAAAATTTCCATTTATTTGCT
GAATAGATAGATTGGCCGAAAATGCCATAGCTATACTTAGCATCAAAACACTCGGAAAAG
CCCACATACGACGAATATTTTTTGTTGCTGTCGGAATAAGCAGAAGTCCAAATCCTATTA
ACATAGTAATTGGAAATGGAAGAAAGGGTATTATCCATGCATATTTATATGTATGTTCCA
TAAAAAAAACAAATTTTCATTTTTTTCTTATAATTTAATTGTTTCCGATTCATCAATTCT
TATCGCTTTCGAAAGGAACAATAAAAAAATCAACAAAAAAAGATATGAAAAACTCAACTA
TTTTTATTTTTCATTATTCTGACTTTTCTCAGATATTGGAAATATTCAAAAGTTCCAATT
CAAATGATATGACCAAATAGCTAGATAAAAGTAATTACTTAGTTATTAACTTTCACTTTT
AACTAAAGAATTAACTAAAGAAAGATAGTTAATAAAATAAAAAAATGGGAAATATGAGAT
TTTGAATCATTCTACGACTATACTACCATCCTATTCTGGCAATATGTAATCATATCATAT
ACTATAGTATAGTAAGTAAAAACAATCATACCAAAACAGTCGAATATAAATCATAGTATG
CCTCAATAAATAGACTAAAAAAAAAAGACCTAGTTATTCTAGTGATTTTATTTGTAGTAA
TTACCTAACTCATTGCGGAACTAATTGATTGGATTCCAATCCAATTGGAAAGTATCAGAA
ATATTCTAATACTCTTTATTTCGTATAGAACTGAAAAAGAAAAAATAACTCAAAATTGAG
GTTCTCCTTCTTAGGTAATAGAATGTCTTGTTTAACATATTAACCACTAATTGTAGTTTA
AGTTTGAATTTTCATTATAGACACGGCAATATGAGCTTATTCAATTCCAAACTAATAGTC
ATAAAAATTCCTTTTCGAATTTCCCCCCCCCTTTTTTTCTTCTATTTTTTTGCCTAGTGT
GTTAATATGTGACATTGTTATATATGTGACATGCATGTCATACATATATTTATATATAAA
TATATAAATAATATATTTTTATTGTATGTTCTGAAAAAACGATTATCGACGAAATTAAGT
TAAGTATAGAAAATGACTAAAAAGAACGATCTATTTTGAGCAATACATGTCTTTCACATA
CAACAATAAAAATGAGTAACTCTTTTTTTTTGAATGGCAGTTCCAAAAAAACGTACTTCT
ATATCAAAAAAACGTATTCGTAGAAATATTTGGAAGAAAAAAGGATATTTAGCTGCAATA
AAAGCTTTTTCTTTAGCAAAGTCAGTTTCTACTGGAGATTCAAAAAGTTTTTTTGTGCGA
CAAACAAATAAGAAAATCTTGGAATAATCGAAATTTCCATGGCTAGAAGAATTTCCAATT
TTGGAATATGAATAATTCCCTTTAACTAAATGTATTGATGTATTGAACTCAATACAATAT
TAGTTAGAACTAGCTGCTATGATATGTAGAATAAGAATTTCTCTATCTGTCGGTTCTAAG
TATCATTATTTTTTTTCATTCTAGTTTTTATTAGAATCTATTTATTAATTCGTGAGATGT
TTTTTTCCTATTCATTTTCTTTTCACAACGGAAAAATCTTTGTTCATTCTATTTTTCCGT
TGTGAAAAGAAAATTGTGATGGATGCGGAAACTCTTTTGTTTTATTATATGCTTAACTCA
AGACCAAGTTGGTTTCATAAATAAAATATTATCATAATTTTATTTAGAAATTATGTACAC
AACAAACAACAAAAAGTATTATATTAATTTGATATTATTATATTCATTTTATATTATATA
TTTTAATTAATTAATTAATACTTAATGATACTAAGAAAAGTATACAAATTGTTAGAAAAA
TTATTTAAATTTAGTAATTGAATTGTGATACATATGAAATCCTATTTATTTTTTTTTTTC
GTTTAGAAAAAAATCTCTTTGACAATTTAATTTGTTTTTCATTTATCTGATTTCGTGGAT
TCAATTCAAAATAAATAAAAAATATAAAAAGAGGACAATTCACAATTCTTAGTTTCTGTT
TCGACTGAAAACCCAATTTGTATTTCAAGTTACAAGTGTTCCGGGAGAACTTAATATACA
GATAGTACGTAAAAATGGATTCTTAAAACGGAACCTACGATGATACTAACCTAAGTCAAA
ATTATTGAAAATTCAAAGATGAATTTTAAAGAGCTCTTATTTATCAGTTCTAATATTTCC
TAAACTATATTGAATCCTTGAATCTAGATCTAGACGATTCAACATGAATTGACTATTATT
ATTTCAAGTAAGCCGCTATGGTGAAATCGGTAGACACGCTGCTCTTAGGAAGCAGTGCTA
GAGCATCTCGGTTCGAGTCCGAGTGGCGGCATACTGTAAAAAAGATACAATGGATCCTAT
AATGTATTTAATTCCCGATTTCCATTCTGTAATGGGACCTTTTTTATGTATGATATTTGT
GACTTTAGAACATATATTAACTCATCTCTCTTTTTCGATCATTTCAATTGTGATTACGAT
TCATTTGATGACCCTATTAGTACACGAAATCATAGGGTTGCGCGATTCGTCGGAAAAAGG
AATGATAGTTACTTTTTTTTCTATAACAGGATTATTAGTTACTCGTTGGATTTCTTCGAG
ACATTTTCCATTAAGTAATTTATACGAGTCTTTAATCTTCCTTTCGTGGAGTTTTTCCAT
TATTCATCTAATTTCTAAGATATGGAATCATAAAAATGATTTAAGCGCAATAACCGCCCC
AAGTGCCATTTTTACCCAAGGTTTCGCCACATCGGGTCTTTCAAGTGAAATGCATCAATC
GTCAAGATTAGTACCTGCTCTACAATCTCAGTGGTTAATGATGCACGTAAGTATGATGTT
ATTGAGCTATGCAGCTCTTTTATGTGGGTCGTTATTATCAGTCGCTTTTCTAGTCATTAC
ATTTCGTAAAAACATCGATATTTTTTGTCAAATAAAAATTTTCTTAATTAAGATTAAGTC
ATTTTTATTTGACAAAATCGAATACTTGAACAAAAAAAAAAATGTTTTTAAACACACTTC
TTTTGTTCCATTTCAAAATTATTACAAATATCAATTAACTCAGCGTTTGGATTATTGGAG
TTATCGTGTCATTAGTTTAGGGTTTACCTTTTTAACCATAGGTATTCTTTCTGGAGCAGT
ATGGGCTAACGAGGCATGGGGATCTTATTGGAATTGGGACCCCAAAGAAACTTGGGCATT
TATTACTTGGACCATATTTGCGATTTATTCACATACTAGAACAAATCCAAGTTTGCAAGG
TACGAATTCGTCACTTGTAGCGTCTATAGGATTTCTTATAATTTGGATATGCTATTTTGG
GATCAATCTATTAGGAATAGGTCTACATAGTTATGGTTCATTCACATTAACATCTAATTG
AACAAATTCCATGAGGAATACATAGGACCGTCGTACAATACGTAACGGAAAGTTTATGCA
GGTTTTTGAGAACCATTTGAATCAAGGAATCATTCAAATGGTTCTCAAAAACTCGGAATA
TATCTTATTATAATTCTAATTCACTTTATTTTTTGTGTTGTACAGCTCAAAAATCTTCAA
ATTTAAAATGCTAAGACTTTGTTTTCTATCTGATTAATGAAAACTATCTATGAAAATAAT
TAGATAGGATAGTTTGTACCTTGTCAACTGATAGCGAAAGAACAAAATCAGGATAAATAC
CAATCCCTATTACGGGTAAAAAGATACAGATTGAAACAAATAGTTCTCGTGGTCCAGAAT
CCACAAAATTGGAGTTTGGAACATTGAATAGTTTGTATCCATAAAACATCTGACGTAACA
TAGATAATAAATAAATAGGAGTTAATATCATTCCAATTGCCATTACAAAGGTAATTAGTA
TTTTGGGCATTAAAAGATATTTTGGACTGGTAATTATTCCAAAAAATACTACTAATTCTG
CAACAAAACCACTCATTCCTGGCAATGCAAGAGAAGCCATCGAGAAACTACTAAACATGG
TAAATATTTTTGGCATTGGGATCGATATCCCCCCCATTTCGTCGAGATAAACAAGACGTA
TTCTATCACAACTCGTTCCTACCAAGAAAAAAAGTGCAGCACCAATAAATCCATGAGAGA
GTATTTGTAAAACGGCTCCGTTGAGTCCCATGTCGGTTATAGAACCAATTCCTATAATTA
TGAAACCCATGTGAGATACAGAAGAATAGGCTATTCTCTTTTTTAAATTGCGTTGACCAA
GAGAGGTTGAAGCTGCATAGATTATTTGTATTGTCCCTATTATTACCAACCAGGGAGAAA
ATATAGAGTGGGCGTGCGGTAATAATTCCATATTGATCCGAATCAATCCATATGCCCCCA
TTTTTAATAAGATTCCAGCTAGAAGCATACATGTACTGTAATGTGCTTCCCCATGGGTAT
CTGGTAGCCATGTATGTAGGGGTATAATCGGCGATTTGACAGCATAAGCAATAAGGAAGC
CCAAATAGAATATTATTTCTAATGTCACAGGATATGACTGATTAGCTAATCTTTCAAAAT
CCAATATTGGTTCATTGGAACCATATAAACCCATACCTAGAACTCCTATTAAGAGAAAAA
TGGAACCCCCGGCAGTGTACAAAATAAACTTTGTGGCTGAGTACAAACGTTTCTTTCCTC
CCCACATGGATAAAAGTAAGTAAACAGGAATTAATTCTAACTCCCACATGAGAAAAAAAA
GTAAAAGGTCTCGAGAAGAAAATAATCCTATTTGGCCACTGTACATTGCTAACATCAGGA
AATAGAACAATCGCGAATTTCGAGTAACAGGCCAAGCTGCTAAAGTGGCTAAAGTAGTGA
TAAATCCTGTCAGTAAAATAGGTCCTATGGAAAGTCCATCGATTCCCAGTCTCCAGTGAA
AATCAAAAACATTTATCCATTTGAAATCCTCCTCCAATTGAATTAATGGATCATCCAATT
GGAAATGATAACAGAACACATAGGTTGTTAGAAGGAGTTCCCATAAGCATATACATATAG
TATACCACCTAATTACCTTATTCCCCCTATGAGGAAGAAAGAAAATTGAAGAACCCGCGA
ATATCGGCAAAACTACAAGTAGTGTTAACCAAGGGAAATAACTCGTGATAAAGACAAGAT
GCATTTTGACCAAAAAACCCGTGCTCGGAATAATATATTTTCTCGAGTACGGGTTTTTGT
CGGTAAAAAGGAATCAAATGATTCAAGTGGAGTTTTTTATAACGTATCAATAAGATAGAC
CCATGCTGCGAGTTGTTTCATGCCATAAATAAACACGGACACTCAAAAAATCTGTTGGAC
AAGCGGATTCACATCTCTTACAACCTACACAGTCCTCGGTTCTTGGCGCAGAAGCAATTT
GCTTAGCTTTACATCCGTCCCAAGGTATCATTTCCAATACATCTGTGGGGCAGGCTCGTA
CACATTGAGTACACCCTATACATGTATCATAAATTTTTACTGAATGTGACATTGGGTCTA
TAAATTCCAGTTTTGAACATAAAAAATTTTCGATCTGGTAAAGTAAAATCAGGAGGAAAT
GAATTATATATTTATATTGTATTGTAGACACCAGACGAATCAATGGTTTATCAAAAAATC
TAATGTTAAAAATCAATATATTTCTAAATCTGTTCATGAGAAAGGACCAAGATACTTTGA
TTTCCGTTTCAACAACCATGATTATACAAGTCACACATATGACTTCACATTGACATTGGC
CAACAGATCATCACTATTTCAATAGTAATATAAAAATATATTACTATACATATTACTATA
AAAAAAAGAATAAAAAATGAAAGAATTTATATCTATATTTTATTTATATTATTTTATTAT
TTATGTCTTTATTTATATTTATATGATAGTTATGACTAATTATTCAACAAATTTGATTGA
TTGATACGAGTTGATTTTCTGTTACGATAAATCGACGAAACAATAGCTAGCCCAATAGCT
GCTTCCGCAGCCGCAATGGCTATAACAAAGATTGAGAAAATGTCTCCTTTTAATTGGCGA
CTATCAAATATATTAGAAAATGTTACGAGATTTATATTAACCGAATTTAGTATAAGCTCA
AGACACATAAGTGCTCTAACCATGTTTCGACTTGTGATCAATCCATAGATACCGATAGAA
AATAAGTAGACGCTCAAAAAAAGTATATGTTCAAACATCATTGGCTAACTCCTCATGAAT
CTCGATTCATTTCAATATGAACAACAATTCAACCAATTTGATTGACCAGAATCGAGTAAT
TACAGAAAAAAGAGGGTATCAGAAGTAGATTAAATGAAAAACTTTCCCTTTTTCATTGGA
TTTTGAATTTCTAATAATTGTATTAATTCTAAGTATTTCTTATTGACGAGCCATAGTAAT
TGCACCTATCAAAGAAACTAAAAGAATTATAGAAATGAGTTCAAACGGAAGATAAAAATC
TGTTGATAAATGAATTCCAATTTGTTGAACGTTACTAATAAGGTCCTGTTCTATAATCTG
ATTTGATCTTGTAGTCCAAATAATTCCATACCATGACGTATCTAAGATAGTAGTAATTAG
TGAAAAAAGAATACTTATACAAACCAGTGAAGTGACTCCATCTCCAACAGTCCAAAAATA
GGAATCGTTCGAATATTCTGAACCATTCATGAACATAACAGCAAATATGATTAAGACATT
TATGGCTCCTACATAAATAAGGAGCTGTGCGGCAGCTACAAAATAGGAGTTTGATAGAAT
ATAGAATAAGGATATACAAACAAGAACCAATCCCAACGAAAAGGCAGAATAAATTGGATT
GGTAAATAATACTACTCCTAGACCTCCTAATATAAGAACTGATCCCAGAAATACTAAAAG
TATATCGTGTATTGGTCCAGGTAAATCCATTATGTATAACAGATAAATAAGTCGAAATAT
TTCATGACCTTACTAAATAGTCCAGGAAAGAAAAGGGTGTTACCTTTATTTTTTTTTTTT
TTTGTATATGATGGGTTCCCAATTGAATTCAATCTTAATATGGATTAATGTAGATATAGA
TAAAGTTATTAAAGTTATTGGCCAATCCTACTTTCCTTTTTATCTATTTTCTATTTTTAT
CTAAAAGAAAAAAGAAAAGAATAGTTGGAATTTTCTATTTTAAAATCATCACTAAACCAT
ATTCTCAGTTTAAAACAAAGAGTGATTCTCAACAATCAATAGTTATTATTTGTAATTTCT
GACCAACCCCCCCAAAGCGGCTTGGATCCTTTATATCAAAAGGAAATCTTAGTAATCAGT
AACCGTTCTTGAATCAAGGGGGTTATCCTTGTCTATTTTGATTTGAGTCGAATTTATAAC
TGTTTGAATTGTGTAATCTCCAATTACTGGCATTGGTAACCGACCCAAAGCAATTTGATT
ATAATTCAATTCGTGACGATCATACGTAGAAAGTTCATATTCTTCAGTCATTGATAAACA
GTTTGTTGGACAATACTCGACACAGTTACCACAAAATATACAGACCCCAAAATCAATACT
ATAATTAAGCAATTGTTTCTTTTTAATATTTTTTTCAAATTTCCAATCAACAACGGGTAG
ATCTATGGGACATACACGAACACATACTTCACAAGCAATACATTTATCAAATTCAAAGTG
GATTCGACCACGGAAACGCTCCGATGTGATCGATTTTTCATAAGGATATTGAATAGTTAC
AGGTAAACGATTTGTATGGGATAAGGTAATTATGAAACTTTGACCAATGTACCTTGCTGC
TCGTATTGTTTGTTGACCATAATTTATGAACCCGGTCACCATAGGGAACATATTGTGGAT
CTCCGTGAATAAATTGATGTTTCTTTCTCTTGTTTGAGATCAATTATGAATCTAGAATAT
CGTTATCTTATTCTATTATTTAGAGTATTTATAGTGAAACAAGTTGGGAAGAAGTTGTCA
ATAATAGATTACCCAGGGAAATAGGTAAAAGAAATTTCCATCCAAGATTTAATAACTGGT
CCATTCTCATTCTAGGTAAAGTCCATCTTGCTGCGATAGGAATGAACAGAAACAAATAAG
CTTTAGCTAATGTAATAAATATCCCAATTGTCGTTCCAAAGACTCCATCCATTTGATTTA
TTCCGAAAAGTTCAGGAATAGATATATACGGAATAGAGAAATTCCACCCACCTAAGTAAA
GAACTGTTATAAATAATGAAGAAACTAATAAATTTAGGTAAGAAGCAAGGTAAAATAAAG
CGTATTTGATACCTGAATATTCCGTTTGATAACCTGCTACTAATTCTTCCTCTGCTTCTG
GTAAATCGAAGGGTAATCTTTCACATTCTGCTAGAGAAGAAATTAGAAAAACAACAAACC
CGATAGGCTGACGCCACAGATTCCACCCCCAAAATCCATATTTTGACTGCGCCTCAACTA
TATCAACTGTACTTAAACTGTTAGATAATCATAGTCGATAATAACATCACTGCTCGCATC
GCTATTTCAAAACCGTACATGAGACTTCGGCTTCATACGGCTCCTCTATGGCCACAAATA
AATGTAAGAACTTGCTCGATATTATCTCCGTCCTTATTTTGATGGTAAATATACATCGGG
AAGCCAAAAATTAGACCAATGAAATTCCGTCTGCTCAAATATAAAAGGTGCTTCCGAATT
GATCTTATCCATTACAATTTTAATTTATCTTTGTTTGGTAATAACTTAATCTTTTAATAA
AATACTCGTTATATCAATAAATATGTTCTATCAATAACTATAAAGATAAAGAAAGAATTG
GGTATTAATTCCAAATTCATGATAAGAATTCTATATGTTATGTATAGATATGGATGGGGA
AAATAAGAAATAAAGATCCTTTGTATTATTATTTATTCATTTTTCTCATTCTATTTTTGA
ATTCTATTTCTTTTGTTCCTGTTCTTCTTTCTCAGAGGGAGGGTACTCTGAAAAAAAAAA
ATAAAGGATTAATTCGTTTTTGATAGTCATTTCTTTAATCAGTGAATAGGAGCATACTCT
AGATCGGAATCGTGGGGAAGTACTGCTTGGTCATTTCTACCAACTTAAAGTCCCCATTAT
GATTCGTTTTATCCAAAGTTTTATATAACAATACCGTTTTTTAATACCTTATATTATCTC
TATTACTAATCCTTTGTGTACCTTGGTGTTCCTAACTGTTCACTGATTTTTGATTGATCC
CCCGTATGGTAATACATATAAAAAAGTAGTGGAACCCCCATACGTTGATCTTTTGTACCC
GCTTCAAGATATGAGAATTAGTCAAAGAATCTTAATCTTGGGGTAAACAGTTTATATACT
GCTTATGTTTATATTCTTGTACATAGGGAATGAGATTTTCTCTTCTTACTGCAAATTTAT
AAGCAGTTTGATTTTACTCATATAACTATCTAGTTTAACTCATCAACCCTAATGATGAAT
AAAAAATGAAAATATCCATTCAATATATTCAACCTCTTTACTTTATTTCTAGAGAGAAGG
GAAAATAATCATGTTCCAACGAATCACACGTAGAGATATTGATAATACACATAGAGTTAA
TGGTATTTCATAACTAATAGATTGAGCAGCAGCCCGTAGACCACCTAAAAAGGAATATTT
ATTGTTCGATCCATATCCTGACATAAGAAGTCCAATAGGAGCAATACTTGAAATGGAGAT
CCATAAAAAAACACCTATACTGAGATCGGCTAAAATAAGGCGATATCCAAAAGGAATTAC
TAAATAACTTAGTAGAACTGATATGACCGCTATAGACGGTCCCACGCTAAACAAACGAAT
ATCTCCTCTAGATGGAAGTAGGTCCTCTTTAAAAAGTAATTTGGTCCCATCTGCTAGAGC
TTGAAGAATCCCCAACGGACCGGCATATTCAGGCCCAATACGTTGTTGTATTGCTGCGGA
TATTTCTCTTTCTAACCACACAATTACTAGGACCCCTATTGTGATTCCTAATAGAAGGGT
GAAAATGGGAACAAAGATCCATATGAGTCCATAAACTTCTTTTAAGGATTCCAATCTAGA
AAAAGAATTGATAGCTTGTACTTCTACTTCTGTCGTATCAATTATCATTTCAACGATCAA
CTTCTCCCATAATGATATCTATACTACCTAGTATCGTCATGATATCGGCCAATTTCATTC
TTTTAACTAATTGAGGGAGAATTTGCAAATTGATAAAACCAGGCGGCCGAATTTTCCATC
TCCAGGGGAAAACACTACTATCTCCTATCAAATAAATTCCTAATTCTCCTTTTGGGGCTT
CTACTCTTACATAAAGTTCTTGTTTCGACAATTCAAAATTGGGTGAAAGTTTTTTAGTAA
TAAATCTATATTCAAAATTAGTCCATTCGGAATTTTTTGCTCTATCAAAGCGCCGGACTT
CTAAATTTTCATAGGGTCCCCCAGGAATTCCTTCTAGAGCCTGTTGAATAATTTTTATAG
ATTCCTTCATTTCACCGATTCGGACTAAATAACGAGCTAGTGAATCTCCTTCTTTTTGCC
ATTGGACTTCCCAATCGAATTTATTGTAACACTCATAACTATCAACTTTACGAAGATCCC
ATTGTATTCCAGAAGCACGTAACATCGGCCCTGATAAACCCCAATTTATTGCTTCTTCTC
CACCAATAATGCCCACTCCTTCAACTCGTTCCAAAAAAATGGGATTCCGTGTAATAAGTT
TTTGATATTCAGCAATTCCTGTTAAAGAATAATCACAGAAATCCAAACATTTATCTATCC
AGCCATAAGGAAGATCAGCAGCAACCCCCCCAATACGGAAATAATTATGCATCATTCGCA
TACCCGTAGCAGCTTCGAATAGATCATATAACAATTCCCTTTCTCTGAAAATATAGAAAA
AGGGAGTCTGTGCGCCGATATCCGCCATAAAGGGCCCAAGCCATAATAAATGAGAAGCTA
TACGACTCAATTCCAGCATAATGACTCTAATGTAACTGGCTCTTTTAGGTACTTGAACAC
TTTCCAATCGTTCTGGTGCATTTACTGTTATTGCTTCTGTGAACATAGTGGCTAAATAAT
CCCACCGTGTTACATAAGGCAAATATTGTATAATTGTTCGATTTTCTGCTATTTTTTCCA
TCCCTCTGTGTAAATAACCCAATACGGGTTCACAGTCAATAACATCTTCACCATCAAGAG
TAACGATTAGTCGAAGAACACCATGCATTGATGGGTGATGCGGACCCATATTAACTATCA
TGAGATCTTTTCTTGTAGCCGGTACAGTCATATCTTTTCTTCCTTAATTCATTATTCCAT
GAATTTATCAAACGAAGTTCATCAAAATGAAAAATTTAATAACTACTAATAACTAAAGAA
AAAAATGCAAACCAACCTTCAAATTAACGAGTTTTTGACTCCCGAATACCTAATTGACCA
ATTAATTTCTTATAACGTACTCTATTTTTATTTGACAAATAATCCAGTAGCCGTTGACGT
TTTCCCAGAATTTTCCGTAGGCCCCTTTGTGATAAAAAATCTCTTTTATGTAATTCCAAA
TGTGAAGTGAGTCTCCGTATCTTATCCGTAAAACTGAATACTTGAAATTCAACAGATCCG
CAGTTTTTTTCTTTTTCTTGTCGAATAGCTAAGATGAATGCATTTTTGACCATAAAAAAC
CAATTTTTCTATTTTTTTCTTTTCCGTGTATTTTACCGATCAGGAAAAATAATAATTATT
ATTATTATTATACCAGTTAGTTCCAGTTATTTGAATCTAGTACAAAAAAAATGGGATTTC
TTCATATACACTACTTCAAATTTATATTAATTTTATCCAAATCAAATTTGTAATTTGATT
TGGATAGAAAGGGATGATACATTTATCAGAATGTAACATGGTGTATGTGTATATCTTTCG
GTTTTTATCCACCGAATATGGCATGCGATAGATATATAGGAAATATACTATTAACTAATT
CTGAATCGTGGATACATATGTATTCTTGACATACTGAAATGACTACCGTTATTGGTATCA
AACCAATAACGATTCATACAAGCTAAATCTTCTAATCGATAATTGGGCCAAAGAAACGAT
TTGAATTTAATGAATTTATTTGCATCTGTATTAAGATGCTTTTCCCCGTTTAAAAATTGT
CCCCAGTTTTTTATGTTGTTTTGATTGCAAAATAGTGGATTTCGATTCACAACATTCCAA
TTCCGGGAATTGAAACAAATTAAAATTCTAAATTCTCTACGACGTCTGGGAGATAGAATA
TTTTCGGGAACAAGGAAATCAAAATGATTTCTGTTTCTATTCACAAGCATATTGCTGTGT
TGTGCAATGGATCCATCCAAATTCTTTTTTTCAACATATCCACTTTTTATTATGCATTTT
CCATTAGTTTGGCGCTTATTCTTATCAACCAATGAAATACCTATGGTTTGATATATAATA
GATTTTCCATCCTTTTTCATAGATAAACGAATTGGTTCGATAATAAATATTCCTCTTTTT
ATCAATTCTGTAAGAGTTAGGTCTTTCTGAATCAACATTACATCCAGATGCATCTCTCCT
CTTTGAATTGAGGATATAGCAATTTCTCTTGGATCTATCAGTCTAAGTAGGAGACAATAT
ACCTTGATATTATTGATCATTCTTTGATTCAAGGAATCATCCCATCTTAATTGAAAAAGA
AAATATTTTTTCAGGAAGAAATCCAGTTCTGCTTCTTTCTTGCTCTTGAATTGTTTTTTC
TTTCTACCCTTTTTAATGTCTGCTCCCGTGTAATCTTCTTCAAGATTTTTCTTTTTGTTT
TGTTTTCGTAGATCTGATACAAAATCTCCTTGACCTTGTTGTTTGTTTTTTTGGGGGTTG
GAATTTTCTAATTCAAGATATTCTTTCTTTTCATTTTGACTAATATTTTTTTCATAGAAA
TGCAAATTAAAAATAAGTAATTTGATTGGTATGATCCACGGGTTAATCTTATACACATCA
AAAAGTAGTACAAATTCTGGGAAAAACCAAGGTTCTAAATTTGATATGGTATGATATAAC
CTTTCTTGATTCATTCCTATCCAATCAAAAAAATATTTTTTTTGATTGGATAGGTTGATT
TTGTGATGAATCGTAAAAGAAAAAGGATCTTTTTTTTCAAATTTTTGAGAATTTTGAGTT
TCAGTTTTAGCATTTTTATGAATCTTGGTGCCGGTATGCGTATTGGCCCAGGTCTCAATA
TCGATATTATTTCTAAGACAAAAATGGAGAATTCTACAATCAAAAAATTTTCTATCCATA
TTTTTGTCCATATCAATAATAGATCTTTTTTCTAGATAATCACTAATAGATATACTTATC
AATCTATAAAATGATTCGGATTTAAGTGTATTTGTATTGAAATTATATGGAATTTTTTTG
TCCTCTATTTGTAATGTTGATCCAGAAATATACGAGTCCTTACTATTCCCATAATTTATA
TATTTATATGACAAAAGATCATATCCGTAATGTTTTTTCCATTTTTCTTTTTGACTTATC
GATGAGTCCACTGCATAGTAATTTTGTTTCGTGTAATGAATTAATTGGTCTTTTTCTTTT
TTATATAAATCTAATTTCATTGAGTCTTTCTTTTGAATCGTACGACATTGATTGACTCTA
TTTCGCCATTTTTTCGGTACTAAGTGATCCCACTTGGTCTGAGATAAATTGTATTGATAA
TGACCCCTTAACCAATTTTTCCATTTATTCATTCCAGACTTATGCATTTTTTTTTGCCTT
GGTTTGGAATCAAATATTCCTCGTGTCGTACAATAATTCTTGATTATATCCCTAAGAAAA
GGATAGGTGTGGTGATATTGAAGTACAGATTTCAAATGATACTTGTTAAGTAATTGATTT
TGTGATAATTTATAAAATACATAGGCTTGAGACAAAGAAGATAAGTCATAATTATTATTC
CTAACATTTTGATTACTAATATTAGTATTAGAAAAATTCGAAAACGGATTTTTTATAGTC
GAAATAAAGTTCATTGTATTTTGATTTGTTTTCTCAATTCCTTCTTGATTTGTTTCAGCG
TTGGAAATGGATTTGTTGATCATTTTTTTTGTTGATTCAAAGAAAAGTTGTGCATTGATC
CTTGGAATCTTAATGATACATAGTAATATATCCATGTATATTTTTTCAACGAAGGATTTC
ATAAAATAATGTGATTTACGTATTACTCGGATATTTTTTCTTTTGAATATTTGCCAAATA
TCCTTCTTCGATTCCGATCTTTTATCATCACAAGCTCGAACTATTTTTTTCTTTCCTTTT
GTGATTCCTTCTATTTGAGTCCTAATTGTGATTGTCTTATTAGCAAGATCTTTCATTTTT
GTTTCTATGAGTGAATAATTTTCATTTACACAATTCGCGGATCGAATTCGAATGGTCGAT
TCTCGGATAATCTTATTATTTATATTGGAATCTTTTTCGTTTTCATTCGATTCATATACT
TTTACCTTTCTCAATTTCAATAAGAAAATGGGGTTTACTTTTTCAAGTTCTTTCATTATT
AGGTTTATAACTAGTCTTGTTTTTTCTTTTGAAACTTTTATAAAACCTTTTCTTCTTTCT
TTGAAAACCTTTATAACTTGAAAAAATTGCCTTTTCGCTTTTCTCGTTTTTTTTTCGAGT
TCGTTAAAAATGGGTTCAAAAAAAGAAGGTCGTTTTCGGGGAGACCCAAAAGGTAGTTCT
GCTTCCCTTCCCCAGATTGTTAAAAAACAAAAATTGTCTTTTTTCTCCTTTTTGCTTATT
TTCTGATCTCTATCTCTATGATGAGATCGTACTTTAGATCTTCGCCAAGGTTTCAGACAG
AAAGGAAATAGAATCTTTATCTGAATACCGTCTGTTAACCAATTTTTGGGAAATTCTGTT
TCTGATAATTGAACGCCATTATAGGTACATTTAACATGCATTTCTTTATTCCATTCCTTC
AAATCCTCGTACCATTCGGGGAATTGCAATAATAACATACGACCAATATTTTTAGCTATT
ATCAATAAGGGTAATATAACGTATTTTCTAAGAAAAGATTGGGTTACTAACATGAAACCT
CTTATTGCTTGAGTAAATATAAAGGTATCCCAAGCTTCTGATATTGCTATTCGTTCATTT
TCTTCTTCTTTCTCTTCGTAAGAAATTTGCAATTCTGGGTTTTCCCATACCCAATTCCTA
AAAATGTGATTAATCATTTTAGAGATATCAAAAAACGAAAAAAAAAATGTTTTGTCTATG
CGATCAAAAAAAAGTGGAGAATGCACATTTGCTTGAAATATTTCCCAAATAACTGTTTTA
CGTCTTTGAGCACGCATGGATCCTTTGATTATACCCCGTCGAAAATCCGATTGTTGTGAG
TAACGTATCAAAGCCACTTCCTCTTCTTCATCATTAGTGCTATTATTACTAGTATTATTA
TTACTAGTACTGGAATTAGTACTCTGATCGTTATCAGTATAAATTACCACGCGTTTGCCT
TTTCTTGAACGAATTTCGGGATCTTCCGTCGATTCTTCTTCATTTTCTTCTTCCTCTTCT
GCTAAATCATCTGTCAATTTGTATGACCAACGAGAAACCCTTTTACTGATTTCTTCCATT
CCAATAGATTTCCTTCTAATTGTTGTTAGATCATTTGGATCAGTTGAAATTACATCGAAT
ATAAATTTCAAAGATTTTGCTTTACTTTCTGAATCAATTCGTCGTGCGTGTTCAAAAGAT
AATTCATCGATTGAGGTTAAGGAATTCCCAATCGAATTCAATAAAAATTTCCCGCTAAAG
CCAAACGTATTCTTTTGATGTTCTAATTCTCGAGAATCATTATGAAAGAGACCATGAATC
TTATTTATCCAAAACATTTCTACGGAATCTGCTGTGGAAGTTATTAAATCGTTCATGATT
GCACGTGAATCACATTTTTTTATTGTTCCTCGATAAGGTCCATTCAAAAAAGGATCATAC
CTTTTTGGCAAGTATTCTTGTTCATTCTCATCATCGCATAATCTGGTCCTTTTTTCTAGC
ATATCTAAAGCAAGAGATCCTTTTTCTTTTTCTAGAATTTTTATTCGACTTATCAATTCA
TTGTTCAAGTTGTATTTTTTTTGTTCATTGGTATGAACCCAATAATTATATAAGTCCTCG
TGGGATAGTTTTTCTGTCGTGTACAAAGAAATTTTTCGTTCTATCATTTCTGAAAAAGTC
GATAAACTTGGTGGATATGTAAAAGATATTATTTGTTTTCCATCACTTGGGCATATATAA
AAAAAATATTGTGACATTTCATTCCGTATAGCATTTTCAAATCGATCATTTTTTATATAT
CTATATGGTCGATTCCATCGTTTATAATCGAAAAGAAAAGTTACAATAGGTTTTTCAAAC
CAAAAAGCATTTTTCTCTTCTTTTTTTAAGTTAAGTTTTACCAATTCCAAATTATCTTGA
TGAGTATCAAGATAAAAATCCTCGTAGTCTGGGCTATCTTTGTCTTCTTCGTAAGTTGTT
TCTACATCGTTTTCTTCTTTTCTTTCTCCCCTTTCTTCCGTTTCTTTCAGTTTCTTAGTG
ACAATAGGCGACGGCATTCTGCCTAAATAGTAGACACAGGTGATAAATAAGAGAATACTA
AAGATTCGAGCCATAGAATTTCTCAATTCTGACACAAGGTACTTATTATTAGATCGAATC
GAATGATTTTGCCGTATCCAGAATAATACCAAGCCAACCCATTTCATGAATAAAATGTGA
CCAATTAACCAACCAACAAAACTACTTGTTACAAATAACATCTTGTTGTTGCATCGAAAC
ATATAAATGTTGACTAATCTGGCTAACGTTGAACTTGGTAAAATGAAATGGTTGAATAAT
TGAAAAATTAGATTATTTAGGAATACACATTGAATGCTGAGATTACGCATTGAATTTCTG
GTAGTAGATCCATAATAAAAAAAGTTTTTGTGATTGTTCCAGAAGAAATGAAACAAAAGA
TACGGTAGAACTAGGACAGTTATTGTATGAGGTCTACCCAATGCTAGATGCAGAGGCGCA
TAATAGATCGATATGAACATCATGAGCTGCCCCGTAATAAAACCAGTTGTTGCTGATACC
TCCTTCTCGGTTCCTTCTTCCATAACCCGAGCTCGGAGAAGGAAGAGATAAGAGGGCCCT
ATGGAGAATGTGGTCAGAAATCCATAATAGAGTCCGACCACAACGACCGAATTTATTATC
TTCATGCATAAGGATAATAGATTACCTAGTAGAAAAGATTTCAAAATCATCACAAACCTC
CCTTTTTTCTTTTCTATTTCAATTTCTCGATTATTATATGATGATTTGTTAACTTTCCAT
ATATAGAAAGAGATAGACTATAAATGACATCTCTTATGTCAATGACACCAAAGGGATATT
AAATGAATGGAATTGGGATATAGATGGAATATAATGAAATAGAGCCACTTTGAGGTTCCC
TATGAAATGAGGCATGGAACGGAGCCACTACGAAGAAGTTCCGGGAGTTACGAAGGAAGC
TTCGGACTCATGGGTTGAGAACGGGAGTTGAACTCTATGAGGTCGAATCTCCCGTTGTTC
CTCAGTAGCTCAGTGGTAGAGCGGTCGGCTGTTAACTGATTGGTCGTAGGTTCGAATCCT
ACTTGGGGAGATTTGATTGATTCTTAATTTCATTAAAGAATGAAGAATTGAATTAAAGGG
CTCGCTTTGACCGTTAGGGGTAGGTAACCCGTTCCCTGTCTTTGTTTCTATTGCATTCTA
TCTCATCGTATCACATTCTGTTCTACGATATTTGAGAATCACCGTCAATACCTCGGCGTA
GATCCGGGGTAATCCCTTTAGCCCCAGGGCTATTTACAACTAGCCAATTCAGAATTCTCA
GATGATGTACTAGCAGTGCATCAAAGATGCAGTCTCCCGATAGGCCACAATTAACGCGAG
CAAACATATTAATGACGAGGAACGCATTTTTGCTATGCTAGTAATACTTGTACTTGCTCC
GCAAAATAAAGTAAAAATAAATAAAAAGAAAAAGTAAGGCCATTCCATTTCGACAAAAGA
CCATACCCAAGTTCAATAGCTTTGCGTCCGCTATCCCGATCATGATTTTCTTACCCCCAG
AGGTAAAGGAAAGGTCCTTCCCTTTTGGGCCGGTTGTGGGCGAGGAGGGATTCGAACCCC
CGACACCGTGGTTCGTAGCCACGTGCTCTAATCCTCTGAGCTACAGGCCCCACCCCGTCT
CCACTGGATCTGTTCCCGGGAGTACCCTCAAAAAGGAACCTCTCCTCAGCCATTTCGTTT
CGTTTCGGGTTAATAAGATGTGAAAGCGCGTTTCTCTCTATAAGAACAGTGCGTTCCGAG
GTGTGAGGGGTGAGAGAAGAGATGTCATAATTCTAATTGGGGTTTTGAATAAGACGACCT
TTGCATTTTGGATTTTGCTCTTTTTTATATTTAAAAAGTAAAATAAGAGGTGTTAAGCTT
TTTATCATTCTGGCGTCGAGCTATTTTTCCGCAGGACCTCCCCTACAGTATCGTCACCGC
AGTAGAGTTTAACCACCAAGTTCGGGATGGATTGGTGTGGTTCCTCTACGCCTAGGACAC
CAGAATATCGAACCATGAACGAAGAAAGGCATGAGAGAAAAGCATATTGGCTAGTGATTG
TGAGGCCCCAATTCTTGACTGGAAGGGACACCAAAGGCCTCTGCCCTTCCCTCCCTTGGA
TAGATAGGGAAGGGCAGAGCTTTTGGTTTTTTCATGTTGTCAAACAGTTGAACAATGAAA
ATAGATGGCGAGTGCCTGATCGAATTGATCAGGTCGTGTAGGAACAAGGTTCAAATCTCT
CGGTCTGTTAGGATGCCTCAGCTGCATACATCACTGCACTTCCACTTGACACCTATCGTA
ATGATAAACGGCTCGTCTCGCCGTGACCTTATCTTGGATTCTCAATACTTCTGTCGCTCC
ATCCCCGCAGGGGGGGCAGAGAACCCGTCGCTGTCTCGGCTGTGCTACCGGAGGCTCTGG
GGAAGTCGGAATAGGAGAGCACTCATCTTGGGGTGGGCTTACTACTTAGATGCTTTCAGC
AGTTATCCGCTCCGCACTTGGCTACCCAGCGTTTACCGTGGGCACGATAACTGGTACACC
AGAGGTGCGTCCTTCCCGGTCCTCTCGTACTAGGGAAAGGTCCTCTCAATGCTCTAACGC
CCGCACCGGATATGGACCGAACTGTCTCACGACGTTCTGAACCCAGCTCACGTACCGCTT
TAATGGGCGAACAGCCCAACCCTTGGAACATGCTACAGCCCCAGGTGGCGAAGAGCCGAC
ATCGAGGTGCCAAACCTTCCCGTCGATGTGAACTCTTGGGGAAGATCAGCCTGTTATCCC
TAGAGTAACTTTTATCCGTTGAGCGACGGCCCTTCCACTCGGCACCGTCGGATCACTAAG
GCCGACTTTCGTCCCTGCTCGACGGGTGGGTCTTGCAGTCAAGCTCCCTTATGCCTTTGC
ACTCGAGGGCCAATCTCCGTCCGGCCCGAGGAAACCTTTGCACGCCTCCGTTACCTTTTG
GGAGGCCTACGCCCCATAGAAACTGTCTACCTGAGACTGTCCCTTGGCCCGTAGGTCCTG
ACACAAGGTTAGAATTCTAGCTCTTCCAGAGTGGTATCTCACTGATGGCTCGGGCCCCCC
CGTAAGGAGGCCTTCTCCGCCTTCCACCTAAGCTGCGCAGGAAAGGCCCAAAGCCAATCC
CAGGGAACAGTGAAGCTTCATAGGGTCTTTCTGTCCAGGTGCAGGTAGTCCGCATCTTCA
CAGACATGTCTATTTCACCGAGCCTCTCTCCGAGACAGTGCCCAGATCGTTACGCCTTTC
GTGCGGGTCGGAACTTACCCGACAAGGAATTTCGCTACCTTAGGACCGTTATAGTTACGG
CCGCCGTTCACCGGGGCTTCGGTCGCCGGCTCCCCTGTCATCAGGTCACCAACTTCCTTG
ACCTTCCGGCACTGGGCAGGCGTCAGCCCCCATACATGGTCTTACGACTTTGCGGAGACC
TGTGTTTTTGGTAAACAGTCGCCCGGGCCTGGTCACTGCGACCCCCTTTGTGAGGAGGCA
CCCCTTCTCCCGAAGTTACGGGGCTATTTTGCCGAGTTCCTTAGAGAGAGTTGTCTCGCG
CCCCTAGGTATTCTCTACCTACCCACCTGTGTCGGTTTCGGGTACAGGTACCCTTTTGTT
GAAGGTCGTTCGAGCTTTTCCTGGGAGTATGGCATGGATTACTTCAGCGCCGTAGCGCCT
CGTACTCGGACATTGGCTCGAGGCATTTCCTCTACCCCTTCTTACCCTGAAAAAACAAGG
TCACCTTGCGTCCTTGAACCGATAACCATCTTTCGGCTAACCTAGCCTCCTCCGTCCCTC
GGGACCAACAAGGGGTAGTACAGGAATATTCACCTGTTGTCCATCGACTACGCCTTTCGG
CCTGATCTTAGGCCCTGACTCACCCTCCGTGGACGAACCTTGCGGAGGAACCCTTAGGTT
TTCGGGGCATTGGATTCTCACCAATGTTTGCGTTACTCAAGCCGACATTCTCGCTTCCGC
TTCGTCCACACCTGCTTGCGCGGGCGCTTCCCTCTAAGGCGGAACGCTCCCCTACCGATG
CATTTTGACATCCCACAGCTTCGGCAGATCGCTTAGCCCCGTTCATCTTCGGCGCAAGAG
CGCTCGATCAGTGAGCTATTACGCACTCTTTCAAGGGTGGCTGCTTCTAGGCAAACCTCC
TGGCTGTCTCTGCACCCCTACCTCCTTTATCACTGAGCGGTCATTTAGGGGCCTTAGCTG
GTGATCCGGGCTGTTTCCCTCTCGACGATGAAGCTTATCCCCCATCGTCTCACTGGCCGA
CCTTGGCCCCTGTAATTTTGGGGTCATATCTAGTATTCAGAGTTTGCCTCGATTTGGTAC
CGCTCTCGCAAGCCCGCACCGAAACAGTGCTTTACCCCTAGATGTCCAGTCAACTGCTGC
GCCTCAACGCATTTCGGGGAGAACCAGCTAGCTCTGGGTTCGAGTGGCATTTCACCCCTA
ACCACAACTCATCCGCTGATTCTTCAACATCAGTCGGTTCGGACCTCCACTTAGTTTCAC
CCAAGCTTCATCCTGGTCATGGATAGATCACCCAGGTTCGGGTCCATAAGCAGTGACAAT
CGCCCTATGAAGACTCGCTTTCGCTACGGCTCCGGTGGGTTCCCTTAACCAAGCCACTGC
CTATGAGTCGCCGGCTCATTCTTCAACAGGCACGCGGTCAGAGATCACATTCTCCTCCCA
CTGCTTGGGAGCTCACGGTTTCATGTTCTATTTCACTCCCCGATGGGGGTTCTTTTCACC
TTTCCCTCACGGTACTACTTCGCTATCGGTCACCCAGGAGTATTTAGCCTTGCAAGGTGG
TCCTTGCTGATTCACACGGGATTCCACGTGCCCCATGCTACTCGGGTCAGAGCTTAAGCT
AGTGATGCTTTCGGCTACTGGACTCTCGCCATCTAGGGTGCAGCACTCCACTGCTTCGCC
TAGCAGCACGACGCTTGTATTGCTCTCCCACAACCCCGTTTTCACGGTTTAGGCTGCTCC
CATTTCGCTCGCCGCTACTACGGGAATCGCTTTTGCTTTCTTTTCCTCTGGCTACTAAGA
TGTTTCAGTTCGCCAGGTTGTCTCTTGCCTGCCCATGGATTCAGCAGCAGTTCGAAAGGT
TGACCTATTCGGGAATCTCCGGATCTATGCTTATTTTCAACTCCCCGAAGCATTTCGTCG
CTTGCTACGCCCTTCTTCGTCTCTGGGTGCCTAGGTATCCACCGTAAGCCTTTCCTCGTT
TGAACCTCGCCATTAATGTTAAGGCTATGCCATCCTAAGGTGCTGCTAAATGGAAGGATC
TTATCAACGTCCATGAATGAGAAATCATAGATCGAACTGCCGAATTGGAAAAATTGGGTG
TTATCATAGTACCAGCTAAGTTCACGGGCTGGAGATAAGCGGACTCGAACCGCTGACATC
CGCCGCAGGGTAAACCACTGCCTCTCAGGCCTCCCCGGCTGATTCTACCATAGAGGCCGA
CGATAGACAATAACTCCCCCCCGAACACAGCTTACAACTTTCATCGTACTGTGCTCTCCA
AAGAGCAACTCTTCTCAAAATCTCAAAAGGTGCTGAGTTGGAATCCCATTCATTCATTCT
AAGGATTCTTGTCTTGTGGTTCCGGAGAATCCAGCTACAGGAGAACCAGGAACAGAGAGC
TCTCTCCCTTTTTCCGCCCGACTCTTTGGTCTTAAGAATGCTGGTTTTATTTTAAGAACG
AGTGATTGCCCTTCTCCGACCCTTACTGCCCAACCAGAGAGCGGACAGCTAATGCGTTCC
ACTTATTGAACAGGGTCTATGGTCGGTCCGTGACCCCTGGATGCCGAAGGCGTCCTTGGG
GCGATCTCGTAGTTCCTACGGGGTGGAGACGATGGGGTCGGTCCATGGATTTTCCTTCCT
TTTGCCACATTTCGCTCAAAGCAAAGGGTTGAAGGGAGATAGTGCATCAAGCTATTCGCA
AGGGCCAACTTGATCCTCTTCCCCAGGGATCCCAGATGATGGAACCCTAGGAGAGCCGCC
GACTCCAACAATCGTCCATGTACGATCCATACTAGATCTGACCAACTGCCCATCCTACCT
CCTCTACGTTCTTGACAGCCCATCTTTTTGTCTCAGTAGAGTCTTTCAGTGGCATGTTTC
GGTCCTCTTCCCCATTACTTAGAAAAAGTGAGCCACCGGTTCAGGTACAAGATACTATCA
TTACCGCCTGGACAATTAGACATCCAACCCGTAATCGCAACGACCCAATTGCAAGAGCGG
AGCTCTACCAACTGAGCTATATCCCCCCGAGCCAAGTGGAGTATGCATGAAAGAGTCAGA
TGCTTCTTCTATTCTTTTCCCTGGCGCAGCTGGGCCATCCTGGACTTGAACCAGAGACCT
CGCCCGTGAAGTAAATCATCGCACCTACGATCCAACCAATTGGGAGAGAATCAATAGATT
CTTTTTCGGGAGCGATTCATCCTTCCCGAACGCAGCATACAACTCTCCGTTGTACTGCGC
TCTTCAAGTGTGCTTGTTCCCCCTTCTCCCTTACCATGGCAAGTCTTTGTGAAATAACTC
CGATGGGAAGAAAAAAGAAGGCGTTAAAAGACCTCCTGGCCCAACCCTAGACACTCTAAG
ATCCTTTTTCAAACCTGCTCCCATTTCGAGTCAAGAGATAGATAAATAGACACATCCCAT
TGCACTGATCGGGGGGCGCTCGTAGTGACTGAGGGGGTCGAAGACCAAGAAGTGAGTTAT
TTATACCAAGCATTCTTCTTATGGCTAGATCCAATCTCCTGGTCCCTGCGGAAAGGAAAA
AGAATTTCACGTTCTTCCCTTCGGGAAGGGAGGATTAGGGAAATCCTATTGATTGCTGCT
TTCTCCAGACCTCCGGGAAAAGCACGAAAAAAAAAGGCTCGAATGGTACGATCCCTCCGT
CACCCCAGAATGAAAGGGGTGATCTCGTAGTTCTTGGTCTGTGAAGATGCGTTGTTAGGT
GCTCCATTTTCCCATTGAGGCCGAACCTAAACCTGTGCTCGAGAGATAGCTGTCCATACA
CTGATAAGGGATGTATGGATTCTCGAGAAGAGAGGAGCCGCGGTGGTCCCCCCCGGACCG
CCCGGATCCCACGAGTGAATAGAAAGTTAGATCTACATTGGATCTCACCTGAATCGCCCC
ATCTATCCTCCTGAGGAGAAGTTTGGTTTCAAACTCCGATTCGAACAGGAGGAGTACGCC
ATGCTAATGTGCCTTGGATGATCCACATCTCCGGGTCAGGCGCTGATGAGCACATTGAAC
TATCCATGTGGCTGAGAGCCCTCACAGCCCAGGCACAACGACGCAATTATCAGGGGCGCG
CTCTACCACTGAGCTAATAGCCCCTCGTGCGGGCCTCCCAGTGGGAGGCCTGCTATGCCA
AAAGCGAGAGAAACCCCATCCCTCTCTTTCCTTTTTGCGCCCCGTGTGGCGACATGGGGA
CGTAAAAAGTGGGATCCTATCAACTTGTTCCGACCTAGGATAATAAGCTCATGAGCTTGG
TCTTACTTCACCGTCGAGAAACGAAAGAAGACTTCAATATCCAAGCTTAGCTCAGACGTA
GCTCGCTTCTTTTTGGGTGTGAAGCAGTGTCAAACCAAAATACTCAACAAGCATAAGCAT
TAGCTCTCCCTGAAAAGGAGGTGATCCAGCCGCACCTTCCAGTACGGCTACCTTGTTACG
ACTTCACTCCAGTCACTAGCCCCGCCTTCGGCATCCCCCTCCTTGCGGTTAAGGTAACGA
CTTCGGGCATGGCCAGCTCCCATAGTGTGACGGGCGGTGTGTACAAGGCCCGGGAACGAA
TTCACCGCCGTATGGCTGACCGGCGATTACTAGCGATTCCGGCTTCATGCAGGCGAGTTG
CAGCCTGCAATCCGAACTGAGGACGGGTTTTTGGAGTTAGCTCACCCTCGCGGGATCGCG
ACCCTTTGTCCCGCCCATTGTAGCACGTGTGTCGCCCAGGGCATAAGGGGCATGATGACT
TGACGTCATCCTCACCTTCCTCCGGCTTATCACCGGCAGTCTGTTCAGGGTTCCACACTC
AATGGTGGCAACTAAACACGAGGGTTGCGCTCGTTGCGGGACTTAACCCAACACCTTACG
GCACGAGCTGACGACAGCCATGCACCACCTGTGTCCGCGTTCCCGAGGGCACCCCTCTCT
TTCAAGAGGATTCGCGGCATGTCAAGCCCTGGTAAGGTTCTTCGCTTCGCATCGAATTAA
ACCACATGCTCCACCGCTTGTGCGGGCCCCCGTCAATTCCTTTGAGTTTCATTCTTGCGA
ACGTACTCCCCAGGCGGGATACTTAACGCGTTAGCTACAGCACTGCACGGGTCGATACGC
ACAGCGCCTAGTATCCATCGTTTACGGCTAGGACTACTGGGGTATCTAATCCCATTTGCT
CCCCTAGCTTTCGTCTCTCAGTGTCAGTGTCGGCCCAGCAGAGTGCTTTCGCCGTTGGTG
TTCTTCCCGATCTCTACGCATTTCACCGCTCCACCGGAAATTCCCTCTGCCCCTACCGTA
CTCCAGCTTGGTAGTTTCCACCGCCTGTCCAGGGTTGAGCCCTGGGATTTGACGGCGGAC
TTGAAAAGCCACCTACAGACGCTTTACGCCCAATCATTCCGGATAACGCTTGCATCCTCT
GTCTTACCGCGGCTGCTGGCACAGAGTTAGCCGATGCTTATTCCTCAGATACCGTCATTG
CTTCTTCTCCGAGAAAAGAAGTTCATGACCCGTGGGCCTTCTACCTCCACGCGGCATTGC
TCCGTCAGGCTTTCGCCCATTGCGGAAAATTCCCCACTGCTGCCTCCCGTAGGAGTCTGG
GCCGTGTCTCAGTCCCAGTGTGGCTGATCATCCTCTCGGACCAGCTACTGATCATCGCCT
TGGTAAGCTATTGCCTCACCAACTAGCTAATCAGACGCGAGCCCCTCCTCGGGCGGATTC
CTCCTTTTGCTCCTCAGCCTACGGGGTATTAGCAACCGTTTCCAGTTGTTGTTCCCCTCC
CAAGGGCAGGTTCTTACGCGTTACTCACCCGTCCGCCACTGGAAACACCACTTCCCGTCC
GACTTGCATGTGTTAAGCATGCCGCTAGCGTTCATCCTGAGCCAGGATCGAACTCTCCAT
GAGATTCATAGTTGCATTACTTATAGCTTCCTTGTTCGTAGACAAAGCTGATTCGGAATT
TCTTTCATTCCAAGCATAACTTGGACCCATGCACTTCATATTAGCCTGGAGTTCGCTCCC
AGCAATATAGCCATCCCTACCCTATCACGTCAATCCCACAAGCCTCTTATCCATTCTCGT
TCGATCGCTGCGGGGGAGCAAGTCAAAATAGAAAAACTCACATTGGGTTTAGGGATAATC
AGGCTCGAACTGATGACTTCCACCACGTCAAGGTGACACTCTACCGCTGAGTTATATCCC
TTCCCGGCCCCATCGAGAAATAGAACTAACTAATCCTAAGGCAAAGGGTCGAGAAACTCA
ACGCTACTATTCCTGAACAACTTGGAGCCGGGCCTTCTTTTCGCACTATTATGGATAGTA
AAATAATGGGAAAAATGGGATTCCATTGTCAACTGCTCCTATCGGAAATTGGATTGACTA
CGGATTCGAGCCATAGCACATGGTTTCATAAAATCCGTACGATTTTCCCGATCTAAATCG
AGCAAGTTTTCCATGAAGAAGATTTTTTTTCAGCATGTTCTATTCGATACTGGTAGGAGA
AGAACCCGACTCGGTATTGTTAAAAAAAGAGGGGAAGCAGAACAAGTCAAGATGATATGG
ATCACCCCTTCTTCTTGCGCCAAAGATCTTACCATTTCCGAAGGAACTGGAGCTACATTT
CTTTTCCATTTCCATTCCAGAGTTTCTATGTGTTTCCACGCCATTTCATTTTTCGAGGTC
TCAAAAAAAAAGAAATGGACAAATTCCTTTTCTTAGGAACACATACAAGAAAAAGGATAA
TGGTAACCTCACCATTAACTACTTCATTTTCATTTATTAATTTCATAGTAATAGAAATAC
ATGTCCTACCGAGACAGAATTTGTAACTTGCTATCCTCTTGCCTAGCAGGCAAAGATTTA
CCTCTGCGGAAAGACTGATTCATTCGGATCAACATGAGGGTCCAACTCCATTGCATTGCC
AGAATCCATGTTGTATATTTGAAGCAGTTGACCCTCTTGCTTCTCTCATGGTACAACCCC
CTTCCCGCTGAGCCACCTTTCTCCTCGGTCCACAGAGACAAAATGTAGGACTAGTGCCAA
CAGTGCATCACGTAAGAAGGGACTCACCGAGCCGGGATCACTAACTAATACTAATATAAT
AGAAAAGAACTGTCTTTTCTGTATACTTTCCCCGATTCCGTTGCTACCGCGGGCCTTACG
CAATCGATCGGATCATATAGATATCCCTTCAACACAACATAGGTCATCGAAAGGATCTCG
GACGACTCACCAAAGCACGAAAGCCAGGATCTTTCAGAAAATGGATTCCTATTTGAAGAG
TGCATAACCGCATGGATAAGCTCACACTAACCCGTCAATTTTGGATCCAATTCGGTTTTT
TCCTTGGGAGGGATCGGGAAGGAATTGGAATGTCATAATATCGATTCATACAGAAGAAAA
GGTTCTCTATTGATTCAAACGCTGTACCTATGGGATAGGGATAGAGGAAGAGGAAAAAAC
CGAAGATTTCACATAGTACTTTTGATCGAAAAATCAATCTGATTTATTTCGTACCCCTCG
CTCGATGAGAAAATGGGTCAGATTCTACAGGATCAACAAACCTATGGGACTTAAGGAATG
ATGGAAATGATGGAAGGGAATAAAAAGAAAAGAGAGGGAAAGAAAATCGAAATGAAATAA
AGAATAAAACAAAAAAAATAAGTAGAAAATAGAAGAGCCCAGATTCCAAATGAACAAATT
CAAACCCGAAAAGGATCTTTCTGATTCTCAAAGAATGAGGGGCAAGGGGATTGATCGAGA
AAGATCTCTTGTTCTTATTTTATTAGATTAGAAGATCGTGATTTGATCCGCATATGTTTG
GTAAAAAGAATAATCTTCTCCTTTGATCATAAATGGAAAGTGTTCAATTGGAACATGAAA
ACGTGGCAGGCGAAGAAAAGGATCCAATTACTTCGAAAGAATTGAACGAGGAGCCGTATG
AGGTGAAAATCTCATGTACGGTTCTGTAGAGTGACAGTAAGGGTGACTTATCTGTCAACT
TTTCCACTATCACCCCCAAAAAACCAAACTCTGCCTTACGTAAAGTTGCCAGAGTACGAT
TAACCTCTGGATTTGAAATCACTGCTTATATACCTGGTATTGGCCACAATTCACAAGAAC
ATTCTGTAGTATTAGTAAGAGGAGGAAGGGTTAAGGATTTACCCGGTGTGAGATATCACA
TTGTTCGAGGAACCCTAGATGCTGTCGGAGTAAAGGATCGTCAACAAGGGCGTTCTAGTG
CGTTGTAGATTCTTATCCAAGACTTGTATCATTTGATGATACCATGTGAATCGCTAGAAA
CATGTGAAGTGTATGGCTAACCCAATAACGAAAGTTTCGTAAGGGGACTCGAGCAGGCTA
CCATGAGACAAAAGATCTTCTTTCTAAAAGAGATTCGATTCGGAACTATTATATGTCCAA
GGTCCAATATTGAAATCATTTCAGAGGTTTTCCCTTACTTTGTCCGTGTCAACAAACAAT
TCGAAATACCTCGACTTTTTCAGAACAGGTCCGAGTCAAATAGCAATGATTCGAAGCACT
TCTTTTTACATTACACTATTTCGGAAACCCAAGGACTCGATCGTATGGATATGTAAAATA
CAGGATTTCCAATCCTAGCAGTAAAAGGAGGGAAACGGATACTCAATTTAAAGTGAGTAA
ACAGAATTCCATACTCGATCTCATAGATACATATAGAATTCTGTGGAAAGCCGTATTCGA
TGAAAGTCGTATGTACGGCTTGGAGGGAGATCTTTCATATCTTTCGAGATCCACCCTACA
ATATGGGGTCAAAAAGCCAAAATAAGTGATTCGTTTTTAGCCCTTATAAAAAGAAAACTG
ATTTTTAAACCTCTTTCACACTCATGTCACGTCGAGGTACTGCAGAAGAAAAAACTGCAA
AATCCGATCCAATTTATCGTAATCGATTAGTTAACATGTTGGTTAACCGTATTCTGAAAC
ACGGAAAAAAATCATTGGCTTATCAAATTATCTATCGAGCCGTGAAAAAGATTCAACAAA
AGACAGAAACAAATCCACTATCTGTTTTACGTCAAGCAATACGTGGAGTAACTCCCGATA
TAGCAGTAAAAGCAAGACGTGTAGGCGGATCGACTCATCAAGTTCCTATTGAAATAGGAT
CCACACAAGGAAAAGCGCTTGCCATTCGTTGGTTATTAGGGGCATCCCGAAAACGCCCGG
GTCGAAATATGGCTTTCAAATTAAGTTCCGAATTAGTAGATGCTGCCAAAGGGAGTGGCG
ATGCCATACGCAAAAAGGAAGAGACTCATAGAATGGCAGAGGCAAATAGAGCTTTTGCAC
ATTTTCGTTAATCCACGAACAGGATCTATATAGACACATAGATCCATGGATCCATACATC
TCGATCGGAAAAGAATCAATAGAAAAAGAAAGATGAAACATAAATCATGGATCAACTAAA
CCCTCTCGAGGGCTTGCTTAAGAAAGAGGAATCTTATGGAAATATCATGGAATAAGGTTT
GATCCTATTCATGGGGATTCCGTAAATATCCCATTCAAAAAATAGAAAGTTCGAAACAAT
TGGGACTTTTTCGGAGATTGGATGCAGTTACTAATTCATGATCTGGCATGTACAGAATGA
AAACTTCATTCTCGATTCTACGAGAATTTTTATGAAAGCGTTTCATTTGCTTCTCTTCCA
TGGAAGTTTCATTTTCCCAGAATGTATCCTAATTTTTGGCCTAATTCTTCTTCTGATGAT
CGATTCAACCTCTGATCAAAAAGATAGACCTTGGTTCTATTTCATCTCTTCAACAAGTTT
AGTAATGAGCATAACGGCCCTATTGTTCCGATGGAAAGAAGAACCTATAATTAGCTTTTC
GGGAAATTTCCAAACGAACAATTTCAACGAAATCTTTCAATTTCTTATTTTACTATGTTC
AACTCTATGTATTCCTCTATCCGTAGAGTACATTGAATGTACAGAAATGGCTATAACAGA
GTTTCTGTTATTCGTATTAACAGCTACTCTAGGAGGAATGTTTTTATGTGGTGCTAACGA
TTTAATAACTATCTTTGTAGCTCCAGAATGTTTCAGTTTATGTTCCTACCTATTATCTGG
ATATACCAAGAGAGATGTACGGTCTAATGAGGCTACTACGAAATATTTACTCATGGGTGG
GGCAAGCTCTTCTATTCTGGTTCATGGTTTCTCTTGGCTATATGGTTCATCTGGGGGGGA
GATCGAGCTTCAAGAAATAGTGAATGGTCTTATCAATACACAAATGTATAACTCCCCAGG
AATTTCAATTGCGCTTATATCCACCACTGTAGGAATTGGGTTCAAGCTTTCCCCAGCCCC
TTTTCATCAATGGACTCCTGACGTATACGAAGGAGTGCGGTTCGCTCGACAAATTCCTAC
CTCTATATCTATCTCTGAGATGTTTGGATTTTTCAAAACTCCATAGACATGCAGAAGAGA
AATGCTATCCCCACTCGGACCAAGACATAACTTTTACCAAAAGTTTTTTGTGATCTTTTT
GTTCAAATAACAATTAAGGTGAAGCAGGGTCAGGAACAACGAATCTCTTTATGATAAACA
GATCCATTTTGCAAGTTCGTTATTACGGGTAGTTCCTACAAAGGATCGGACTAATGACGT
ATACTTGAATTATCGATGTAGATGCTACATAGTTGGTTCTCATCCTTCAGAGACTACGAG
TGTAATAGGGGCATCCGTTGACAAAAGGATCACCCTAAGATGATCATCTCATGGCTATTG
AGAACGAATCAAATCAGATGGTTCTATTTCTCAATCTTTCTGACTTGCTCCTACGGAACC
AAGGTCGAAAGATTGAGAAAGTCAGTCATTCACAACCACTGATGAAGGATTCCTCGAAAA
GTTAAGGATTAGGAATCCTTTTTAGAAATCGAATGGATTTGGTCTTATACATACGCGAGG
AAGGTAATCAAAAAAGAAAGAAGATGAGTTCTTCTTTCTTTTATCACTTAGGAGCCGTGC
GAGATGAAAGTCTCATGCACGGTTTTGAATGAGAGAAAGAAGTGAGGAATCCTCTTTTCG
ACTCTGACTCTCCCACTCCAGTCGTTGCTTTTCTTTCTGTTACTTCGAAAGTAGCTGCTT
CAGCTTCAGCCACGCGAATTTTCGATATTCCTTTTTATTTCTCATCAAACGAATGGCATC
TTCTTTTGGAAATCCTAGCTATTCTTAGCATGATATTGGGGAATCTCATTGCTATTACTC
AAACAAGCATGAAACGTATGCTTGCATATTCGTCCATCGGTCAAATCGGATATGTAATTA
TTGGAATAATTGTTGGAGACTCAAATGATGGATATGCAAGCATGATAACTTATATGCTGT
TCTATATCTCCATGAATCTAGGAACTTTTGCTCGCATTGTATCATTTGGTCTACGTACTG
GAACTGATAACATTCGAGATTATGCAGGATTATACACGAAAGATCCTTTTTTGGCTCTCT
CTTCAGCCCTATGTCTCTTATCCCTAGGAGGTCTTCCTCCACTAGCAGGTTTTTTCGGAA
AACTCCATCTATTCTGGTGTGGATGGCAGGCAGGCCTATATTTCTTGGTTTCAATAGGAC
TCCTTACGAGCGTTGTTTCCATCTACTATTATCTAAAAATAATCAAGTTATTAATGACTG
GACGAAACCAAGAAATAACCCCTCACGTGCGAAATTATAGAAGATCTCCTTTAAGATCAA
ACAATTCCATCGAATGGAGTATGACTGTATGTGTGATAGCATCTACTATACCAGGAATAT
CAATGAACCCAATTCTTGCAATTGCTCAGGATACCCTCTTTTAGCTTCTAGGCCTATCAA
GATCCCTCTTACTAACTGGAATAAAAGAATTTAGTAGAGCTGTTCCGCCCAAAATGGGCT
GGGGTTATGAACTTATAATCATGGAATCGACTCGATCATCAGATTATAAGTTCATTCCAT
ACCGGACCAGACCGGAATAGGGTTATGTACATTCTTATTATGAGAAGGGGTCATTCGAGC
GTATGTAAATAGATACTATGTTTCCATATGGATCCCTATGTCGTTACATTCTATTTAGGA
TTAGGAATAGGCGTAATCGGACCCGCTTTTGACATATCTATCGTTATTTGGGTACCATAT
TCACTTCTTTGGGCTTCTATTGAATCGAGAAATAGGTTTGATTGTACATCTTTTTGATAT
ATAGGGTATCCTACGGATAATTCAAATCGAAGCAATTTGATGTCTGACTTGGGCCCATAT
GACATGACCGATCGATAGAAATACTCCAACACTCCATCCACCTTTGTCATATATTCCATA
TATCACACTAGATAGATATCATATTCATGGAATACGATTCACTTTCAAGATGCCTTGATG
GTGAAATGGTAGACACGCGAGACTCAAAATCTCGTGCTAAAGAGCGTGGAGGTTCGAGTC
CTCTTCAAGGCATAATATTGAGAATGCTCATTGAATGAGCAATTCAATAACAGATTTCGG
ATCTAATCAATATTGATATACCGAGTATCTTATCTGTTGATACGAAGTATTCCGGCGATC
CCCACGATCCGAGTCCGAGCTGTTGGAATAGGTTCGGCAGCAGATCACGAAATCTTGGCG
ATCTTCTCTATCTAATGAATGAGGAGTCCGTTTGGAAATCGTCCGCCCCGCGCCACCCCC
CGAGTATATGATTCAACAGGAATCACACAGGGGTAGATTGATAGAAACCTCTAGTAAAAT
ACCCACCAGTACCCGTAACCCAGCGGATAAAGTACATTACATAGTCCGTTTTAGGGATTG
GCGACTTACTCATTCAGTGACTTTGGCACTGGACGTTCCCAAAATGGGTACTATCGGGTC
GGGTGAATTAGAGAATAGACAGACGCCTGTTGGCATTCCAGCCTTCCTTCTCCTTTCAGG
GCCTATCCGAAAGAGAATCCAGTACCTCTTGGTCGTGAATATCTGAATAGGATGAACCGC
CTACATGGATATCTTTGCTTCGGAACAAAACAATGAAAATTAGGCTCGGTCAACCGGAAT
ATGTATTATCCATATGGGAGATCTTCCAATTGAGAAGATCCATCGACCTGAGACGAAGAG
AAAGGTCTATCTATTTTCTTTAGTTAAACCAATGATTCGTTATTGGAGCAGATAGCAACA
ACCATTTCATCGGACATGCGTATTTTTGATTTTCCGACAGATTTCCATGGTTTCATTAAT
GGAAATTGTTTGATGTAGTGAGTAATAGGCTCTGGTTGTTCACCGTTCAAGAATTCTTGT
TTAGGCAGTTCATATCATCCATACATAGTGTTTTAATCTAAGATTTCCATTCTTCCATGC
TTCAGCAGTAGCATATTGTTCCATGGAGCTAAGGTCCAAAATATGGAATAAACAAGTGTT
TCCACGACTCTACCACCCGGCCAATTCTGTTCCACTTAATCCCTTTTTCATGGCCACATA
TCTTTACGGCTAAGGAATGGGAAATCTTTCTCCTGTTACATGAATCAAATGTTTCATTTC
ATCCGGGAAAAGCCATCTCTTTCTCAACAATGTCTTTGTCATTTGATCCAATAGCGTTCT
GTTAGATAGGAAGAGATTTGATAAATACTGATAACTCTCGGATGGAGTATTAGAACGGAA
AGATCCATTAGATAATGAACTATTGGTTCTAAGCCATCTCTGGCGATGAATCAACAATTC
GAAGTGCTTTTCTTGCGTATTCTTGATGAACCAGCGTTTATATATAGATGTAGGAGGATT
TGTTTGGGAAGTAATAAGCCCCTTTGACATCTCTTGATCTGCAAAGAATTCTCGACGTGA
AAACACAGAGACAAAGGGCTGATCTTTGAATAGGAAAAAGAATGGATCCGCAGGGTCCCA
AATGAATTGGCTTATTCGAAAAAAGCCTTGTTCTTTGGAAGATCTATCTCGTGTCTGGTA
CTGCATGGTTCCACTCTGCAAGAACTCCGAATCATTCTCTTGAAGCTCATCCTCTTTATG
ATAAATGATCCGCTTGCCCCGAAATGACCCGGCCCAATAGGGAAATCCCAATTCAGTGGG
CCTTTCGATACAATCAAATAGATTGCCACAAGGGCGCCATATTCTAGGAGCCCAAACTAT
GTGATTGAATAAATCCTCCTCTATCTGTTGCGGGTCGAGGGCCCCTTCCCCTTCTTCAAA
CTCCGATTTGTATTTTTCATAGAAAAATCTCTGATCAACGATAGAAAAAGATCCATTTTG
CATCATATCTAACGGATTCCTTGGTTCGGACCGAAGAAGTAATGTCACTCGATTATTATC
AAACTGACTGCAATCTTTTTCTGTCCGTGAGGATCCCGCCAGAGCGCCTTCTACTTCTAA
TAGGCCATGAACTAGATCAGAATCATTCTCAACGAATCCATAAGAAGTGATCCCATTTTT
TTCACCGGATCCGGGTGAAGACCAAAGATCTTGAGCGACCGATCCGGCAGAACAACTCAA
AAGATAAAGAAGTATCGTTAATTTCTTCATGCTCGTTCCAAGTTCGAAGTACCATTTGTA
CAAATAAGAATCTCCTTCCTTACATGATTTCTTCTTCATATAGATAGATATAGGATCTAT
GGGGCAATTACTTAAAAGTACATTTTGTGCAACAGCCCTTCCTATCTGATAGAAAAGGAT
CCCATGATCCTGAACCAATCTTACCTGGGATCGCAAATCCCAAGTTTGTCTATGAAGAGC
TGATCTAATTGTATTAGTTTCTATAATTGATTTCTTCTGTGTAATACTAATTGATAGGGC
CTCATTGATAAGTGCTACAAGATCTCGTGCATTGGAACCCATGGTTATGGACCCGAATCC
GTTAGTATGGAACATTTTCTTTTCCAAGTGAAATCCCCTAGTATATGAAAGAATGAAAAA
GTGCTTTCGTTGTTGTGGAATAAGAAGCCTTCGTATCTTAATGCATGTATTTAATTTATT
CGGAGCTATTAGAGCGGGATCCACTTTTTGGGGAATATGAGTCGAAGCAATAACAAGAAT
ATTTCTAGTGGAACATCTTTCACAATCCCTGGGGAGATAGTTCTCTAATAGACCGAGGGA
TAAGTAATTCAACTCATTCACATACAGATCATGAATGTTTGGAATCCATATTATGCAAGG
AGACATTGCTTTTGCTAATTCGAATTGAAGGGTGATATCAAATCGGTCTATTTTCGGCGT
CATATACATAGTTAGCACATTCGTCATAGTTAGCAGCTCCGTATCAAGGTCATCATCAAT
ATCGTCACTATCATCAATATGGATATCGTCACTATCATCAATATCGATATCATCAATAAG
ATAATCTTTAGACTTGTCATCCAGGAACTTGTTCGGAAATACCGTAATGAAAGGAACATA
GGAGTTTGTCGCTAGGTATTTGACTAAACAGGACCGCCCAGTTCCTATAGAACCTATCAC
TAAAATACCCCTAGAAGGGGAGAGGGCTAAGCGGAGCGAAAAGGGTTTTCCATGAGATGG
GAAATGAAAACTATTAGCCCCACACGAGGTTTGTGAATAAGTGATTGTCTGATAATGAGC
AAGGAATATCCGTCTTTCTGCTAAACAGGATCTATTGAACTCATAATTCATTAGATACTT
TTTCTGAATGTCAACTAAGTATCGTAAGTAAATTGATCCCGGTTGTTCAATCATTTGATA
ACCAGAGTCATTCTTTGATAAAGGATCACTATGAGTCAGACTCAATAGAATTTGATCAAT
CCTTTTTTCTGTCATTAAGGTGGAGAACTGAACCAAGAATTCTCTTTCTTCATCATCAAT
CGAATCACTGTTCGCGACCCAGGATTCGATTTTATCATCAATCCAATCACCGTTCACGTT
TTTTCTTTTTCTTATCAATGAATAGATCTCTTTACTTGTACGACTTAGATGTCTCGTATT
TCTCGAAAAAGTGATTCGATTGATGGGATTTGGTATGATACTTATGAGATCGATGAGATT
GATATTCAAATATTTCTTCTTAGAACGTATTGATTTGACCCCATAAGCGGGACCACCACC
CAATAGCATGTTGCCACCAGAAGCAGAACCCCGTATTTCTTCCAGAGAATCTCCTAATTG
TTCCAGAGCAACTAGAAAGAGATTCTTTAACCAGAAAGAATTCAGTTCAGATGTAGGATA
CCTATCCAGAAGTTTTCGCAACTCAATCATGTATGATGGAATCATCAAAGATTTGATCTT
TTCTAACTCTGTCTGTAACTCACTAGAGGCTCGGGAAACAAAGAGAAGATGGATACGAAC
AAGATATCCAGCAACAAGAAGAAGGAAAAGGATTGAATAGAGGAACTCCCGAGCATTTCT
TGATCTCAGATGTGCCCATATCAATGGAACGGGTGACTCATTATTTCGATGAATCATTTC
TTCGGACAGAAGAAGATTCTGTAAACACTTATTCGAAATCTCACTTATCAGAGTCCATTG
TGGAAGAATCTTCTGAGGAATTGGCCATGATATATCTGATCCATACATAATATCATGAAA
AATGGATACAAATTTTGGACTGCTACTTAGTATCGGCAATGGGTCTGAAAAAGTATCTAA
AAGGGTGAAATTTAGATATTTGCACCCTGTCGAAGTAAGGAACCATGGCATATATGTTTG
GAACAGATTCCATTTTGAGAGATTTGAAAAAGCACTATCTCGTTGAAAGGTTCCATACAT
CTGCCCTTTCTCAACGTATTTCTTTAGACAAAGACTCCGTTTTTTCCTCTTTCCGGATGG
TAAATATTTCTCAGAACATGGAGTGTGAATCAAACCCATGTTTGAATTGAAACTGAGATA
CTGATGCAAGTTCTTCCTTTCTGAATCAGATAGATTCATATCTGAAAGAGGCTGACAATA
AGTTCTTTCAAAATTGACTATTTGTTCCTCTCTTAGAGGTGTTGCAGAAATGTCTGCGAT
CGAGTAAATAGCTCTACGAACGAATGGATCGAATCGAATTGGAAAATGGAAAGATTTGTA
CAAGTTATACGTTTCATCACCACTTTGTAGAAAATCGTTAGGTATGAATATGTCAGATAC
CTGTGACTCGATTGGTGAAATAGTCTCTCTCTCCAAAAAAATATGTTTTTTTTTACCGGT
GCACAAAGAAAATATTTTGTTGCGAATGAACAAGATATTGAGGAATTGTCCATATGTAAG
ATCATCATTATGGATACGGGTCTTTTCCACAGAAAAGGGGAATCTTTTGTTACAATAGAA
CCAGAAGTGATGTGGATCATTCAAGAATCGAAGTCGATTTGCTTTATAAAAAGAAGATAT
CAATGAACTTCTATGAAATGGTTTCACGGGATTCAGCCAATTGTCTCGATCGTGGGATAT
CATTGAGAAATAGGAATCCGTGTTATCAAAGGATTTCCCGCGATTATTTCTAGTATGGAA
TGAGTCAATCATCCACTTTGGTATCTTTTTGAACAAAAATGGGAATATTGTTCCTCCGTT
GATCAAGAATTTGGGTCTTTGGGAAGTATCATGATCATCCAATAAGAAGGGTTTCAATTT
ATTCAAATGAACGATTTGAACACCTATTGATTCTAACAACTGATTGCAGGGTTGATCATT
CGGACCTTTCAATTCATAGATGTGGATCTCGGACCTATGAATGGGGGTATTCCCGATACT
CACAAAGAAAAAGGGAAGTGACTTGGACAAAAAGAAACGAAGTGACTTGGACAAAAAGAA
ACGAAGTGACTTAGACAAATCTTGTTTATCGATAGCCTCGGACCAATCAATCGAATATTG
ATTAATACGTAATCGATCGAACACTACTTGAAAAAGGCTCTTCTGTTCAGAAACGAAATG
GTCCAAATGTTCCTGGAAATTCTTGCTCCCATTGGACCATTTGTATCTATATGCATCAGG
ATCCCGATTCATGGATCTCTCGGTTCGAGAAATAAGAGGATCAAACCATTTCTTCTGACT
CTTTTTCAAATTCGATAAATGTTGGTTGATCGTATATTTCATTTTCATTATAGTTATATG
ATTCAGAGTATCATTTCCTATTTGATCCCTTTGAATTCCATATTCGAAGTTGCGATCGGA
TCTATTCATTAAAAAGAATCGATTCGATACATTTCTTATGTACCCATAGGTGCTATATTG
GATTTGAATCAGATTTCGGATCAATCTATATTGATTGACTGCCTCCATGATGTTGTTGCT
AGCAAATACCGCTGTTTTTCGTTTTGGATCTTCCAAATCATTCCCGCAGTGGATCCGGAC
CGAAGAAAAAGCAAATCCCCTATGATACACCAGATCCGGCTCGGTTATTGATAGAGTGAA
TAGATCTGCCATTTCTTGAAATCTCTCTTCTGATTCAAAATCGTGGTGTAACGTGTATCC
CCCTTTGTTCCGGTCATGGAATAGATGAAAGAAATCCAAAAATGGATTTTTGTTCAAGAA
TGAAATCTTATTGGAACTGTCCATATCTGGTTCATCCTTCGGAACCATATCACATCCCGG
ATCTGATGAAATAGGATGAATTGAGACGGTATTTTGTAAATACGTAATTATCTTGAATAT
ATCAACCATTTCTTTATTTTCCGATCGCCTGAAAGGGACAAAAGAAACATCTTGTTTTTT
CTTCCAAAATTTCTGATCTCTAGTGGACCTCTCGGTAGGATTCGAACCCAGATGAAGTTC
TGACCATCTGTCAGAGAAAAAAGAACGAATTGATCTTGTAGGATTCCCAAGAAATTCTTC
GATTTCTTTCGGAAGCAGATGATTATTCATCTGCTTCTCACGTTTCGTGAATAGCCGGGA
CATTGAGGAAGATCCAAAAAGGCATTTCGGGAATCGATCTGATTCTATCTCTGTTCGTTC
CGTTTGAAGAAAGGAAGGATCCCAAAGAATCGATCTTTCTTTTAGTTGCTGAATCTCTGT
TTGATCGATCAATGTGTGATATTCTGAATCCTCATTTCTAATGGAATCGAAAAGATCTCT
GAATTGATCAGAAGATCCTTTCGATTGGCTAGAATCCGTTACTTGAACGAAAATAGATCT
TGTGGAATCATATTGAATATTTGACAATACATTCCGTACCCTGCTAAAAAACCGATCCTT
GTTTACCAACCACACATTGTCTAACCAAATCCAATTCTCTCTCGATACGTTCCTCAAAAA
ATCCGATTCGTGCTGATTCTTCCCCCAACTAACGAAGAGATCTTGTCGGAATTGCCACAT
ATGAAATTGAGCACAATTTTGCAAAGAAATACCCCACTTGTTTCTCGAGAAGAGATGGGA
AACATGCTCAATATCATTTGATTGAATAGTTGCCTCAGCTCCTTGTTGTTTGAAGAAACC
CTCCCCTTCAATTGGTCGTTTTTCACGAAAAGCAGACATGAGATAACAAATCAAGTCTTT
CCCTAAGATTTCGAATAGCTGTCCCGAATTCAAGTTGATTATGTTTCGCTTCTTCCTCGG
AGAAAGACGATCAAACAATTCCCAATCATGGTCCTTGCGGATCGGATCATCCGTATAGGA
TAAAAAAAGAAACCCCAGATATTTGCTATCTTTCTCTTTGAATGAGATCTCAATTCCAGC
TACGGTTTCATTAGCTATCTTACAACTAGAATCCCTCTTTTTTCCGATCCGGTTCCTCCA
CCACTGCGAACCCCGGTTCGATTCAGGCACGATACACTTTTTATTTATTGGGAGAACCCA
AGTACTCTCTTGCGGATCCATGAAACAACTCTCAGAAATCTTTTTCTCTTTTGGAAGATA
CAGGAGCGAAACAATCAACCTATTGATATTGGAAGACCAAAAAGATTCTTCCAATGTCTC
ATTTCTGGGTCCAATGGAATTCATAGGTATAGGAAGAAGCCCCATCAAATAGAGATTTTT
TCTTTCGACCATCTTTTGATTGTTAATACGAGATATAAGGACCGCTACTACAAGCAGTAC
TACACCTTTGATCATGAAATATCGATTGCTTGTTGAACCCTGTGAATCACGTGAAAGTAG
GATACTCCAAATTCGGGGGTCAAAGAGTTTCATAAAACGTTCTTGGTGGAAAAAAATGTG
AGTGAAAGATCCCACTGAATCGAATTTGATCCATGAATCTAAGAAATAGTGAGAATTTTG
GATCTCTCTCAATATCTCTCTCAATTCGAAGATCCAGGATTTGAATTGATGTCGTTTCAT
TGATTCCTCCTAAAGATTTTCATTGATTCCTCCTAAAGATTTCATTTCAATTGGAATTTG
GTTATTCACGATGTACGATGAGCCCTGTTAAGCATCCATGGCTGAATGGTTAAAGCGCCC
AACTCATAATTGGCAAATTCGTAGGTTCAATTCCTGCTGGATGCACGCCAATGGGAACGT
TCAATAAGTCTATTGGAATTGGCTCTGTATCAATGGAATCTCATCATCCATACATAACGA
ATTGGTATGGTATATTCATACCATAACATATGAACAGTAAGAACTAGAATTCTTATCGAT
ACTGGAACTCATAGGGAAGAAAATGGATTTATGGATGGAATCAAATATGCAGTATTTACA
GAAAAAAGTATTCGGTTATTGGGGAACAATCAATATACTTCTAATGTCGAATCAGGATCA
ACTAGGACAGAAATAAAGCATTGGGTCGAACTCTTCTTTGGTGTCAAGGTAATAGCTATG
AATAGTCATCGACTCCCAGGAAAGGGTAGAAGAATGGGACCTATTATGGGACATACAATG
CATTACAGACGTATGATCATTACGCTTCAACCGGGTTATTCTATTCCACCTCTTATAGAG
AAAAGAACTTAAAGCAAAATACTTAATAACACGGCGATACATTTATACAAAACTTCTACC
CCGAGCACACGCAATGGAGCCGTAGACAGTCAAGTGAAATCCAATCCACGAAATAATTTG
ATCTATGGACAGCATCGTTGTGGTAAAGGTCGTAATGCCAGAGGAATCATTACCGCAAGG
CATAGAGGGGGAGGTCATAAGCGTCTATACCGTAAAATCGATTTTCGACGGAATGAAAAA
GACATATCTGGTAGAATCGTAACCATAGAATACGACCCTAATCGAAATGCATACATTTGT
CTCATACACTATGGGGATGGTGAGAAGAGATATATTTTACATCCCAGAGGGGCTATAATT
GGAGATACCATTGTTTCTGGTACAGAAGTTCCTATAGCAATGGGAAATGCCCTACCTTTG
AGTGCGGTTTGAACTATTGATTTACGTAATTGGAAGTAACCAATTAGGTTTACGACGAAA
CCTAGAAATCAATCACTGATCCAATTTGAGTACCTCTATGGGATAGACCTCAACAGAAAA
CTGTTGAGTAACGGCAGCAAGTGATTGAGTTCAGTAGTTCCTCATAGAAAATTATTGACT
CTAGAGATATGGTAATATGGAGAAGACAAAATTGTTTGAAGCACGCACAGAACCGGAAGC
GCCCCTTGTTTCAAAGAGAGGAGGACGGGTTATTCACATTTAATTTGATGGTCAGAGGCG
AATTGAAAGCTAAGCAGTGGTAATTATAAAGATCCCCCGGGGGAAAAATAGAGATGTCTC
CTACGTTACCCGTAATATGTGGAAGTATCGACGTAATTTCATAGAGTCATTCGGTCTGAA
TGCTACATGAAGAACATAAGCCAGATGACGGAACGGGGAGACCTAGGATGTAGAAGATCA
TACATGAGTGATTCGGCAGATTTGGATTCCTATATATCCACTCATGTGGTACTTCATCAT
ATGATTCATATAAGATCCATCTGTCTAGATATCATCATATACATCTAGAAAGCCGTATGC
TTTGGAAGAAGCTTGTACAGTTTGGGAAGGGGTTTTTATTGATAAAAAAGAAGAATCTAC
TTCAACCGATATGCCCTTAGGCACGGCCATACATAACATAGAAATCACACTTGGAAAGGG
TGGACAATTAGCTAGAGCTGCAGGCGCTGTAGCGAAGCTGATTGCAAAAGAGGGTAAATC
GGCCACATTAAGATTACCATCCGGGGAGGTCCGTTTGATATCCAAAAACTGCTTAGCAAC
AGTCGGACAAGTGGGTAATGTTGGGGTGAACCAAAAAAGTTTGGGTAGAGCCGGATCGAA
ATGTTGGCTAGGTAAGCGTCCTGTAGTAAGAGGAGTAGTTATGAACCCTGTAGACCATCC
CCATGGGGGCGGGGAAGGGAGAGCCCCAATTGGTAGAAAAAAACCCACAACCCCCTGGGG
TTATCCTGCGCTTGGAAGAAGAAGTAGGAAAAGGAAAAAATATAGTGATAGTTTTATTCT
TCGTCGCCGTAAATAGGAATATTGAAAATCGAATTTTTGGAATTTGAAATAATGTGATGG
GCGAACGACGGGAATTGAACCCGCGCATGGTGGATTCACAATCCACTGCCTTGATCCACT
TGGCTACATCCGCCCCTTATCCAGCTAAAGGATTTTCTCTTTTTTCCATTCATCATTATT
GTATTTATTCTTACCTTCATACTTAGATCGAGATATTCTATTGGACATAGAATGCCAATC
TTTAAAATGTAAAAAAAAGGAGTAATCGGCTGTGACACGTTCACTAAAAAAAAATCCTTT
TGTAGCTAATCATTTATCGAGAAAAATTGAAAAACTCAACATGAGGGAGGAGAAAGAAAT
AATAGTAACTTGGTCTCGGGCATCTACCATTATACCCAAAATGATTGGCCATACAATCGC
TGTTCATAATGGAAAAGAACATTTACCTATTTATATAACAGATCGTATGGTAGGTCACAA
ATTGGGAGAATTCGCGCCTACTCTGACTTTCGCGAGACATGCGAGAAACGATAATAAATC
TCGTCGTTAATTAATTTGGAAAATAAG
