# Supplementary material for: Chloroplast genome analysis and phylogenetic position of Polygonatum sinopubescens and comparison with related species
Source: PLoS One. 2025 Dec 5;20(12):e0338103. doi: 10.1371/journal.pone.0338103 (PMC12680229; doi:10.1371/journal.pone.0338103)
Supplement: S1 File — (ZIP) [file pone.0338103.s001.zip › supplementary files/Polygonatum_sinopubescens.tbl]

>Feature Polygonatum_sinopubescens
70110	69997	gene
99094	98295
			gene	rps12
			trans_splicing
70110	69997	CDS
99094	98863
98320	98295
			gene	rps12
			codon_start	1
			transl_table	11
			product	ribosomal protein S12
			trans_splicing
1149	88	gene
			gene	psbA
1149	88	CDS
			gene	psbA
			codon_start	1
			transl_table	11
			product	photosystem II protein D1
4049	1394	gene
			gene	trnK-UUU
4049	4013	tRNA
1428	1394
			gene	trnK-UUU
			product	tRNA-Lys
3233	1671	gene
			gene	matK
3233	1671	CDS
			gene	matK
			codon_start	1
			transl_table	11
			product	maturase K
5818	4687	gene
			gene	rps16
5818	5779	CDS
4901	4687
			gene	rps16
			codon_start	1
			transl_table	11
			product	ribosomal protein S16
7113	7042	gene
			gene	trnQ-UUG
7113	7042	tRNA
			gene	trnQ-UUG
			product	tRNA-Gln
7459	7644	gene
			gene	psbK
7459	7644	CDS
			gene	psbK
			codon_start	1
			transl_table	11
			product	photosystem II protein K
8101	8211	gene
			gene	psbI
8101	8211	CDS
			gene	psbI
			codon_start	1
			transl_table	11
			product	photosystem II protein I
8419	8332	gene
			gene	trnS-GCU
8419	8332	tRNA
			gene	trnS-GCU
			product	tRNA-Ser
9738	10509	gene
			gene	trnG-UCC
9738	9760	tRNA
10462	10509
			gene	trnG-UCC
			product	tRNA-Gly
10644	10715	gene
			gene	trnR-UCU
10644	10715	tRNA
			gene	trnR-UCU
			product	tRNA-Arg
12357	10834	gene
			gene	atpA
12357	10834	CDS
			gene	atpA
			codon_start	1
			transl_table	11
			product	ATP synthase CF1 alpha subunit
13767	12432	gene
			gene	atpF
13767	13624	CDS
12842	12432
			gene	atpF
			codon_start	1
			transl_table	11
			product	ATP synthase CF0 B subunit
14227	13982	gene
			gene	atpH
14227	13982	CDS
			gene	atpH
			codon_start	1
			transl_table	11
			product	ATP synthase CF0 C subunit
15470	14727	gene
			gene	atpI
15470	14727	CDS
			gene	atpI
			codon_start	1
			transl_table	11
			product	ATP synthase CF0 A subunit
16418	15708	gene
			gene	rps2
16418	15708	CDS
			gene	rps2
			codon_start	1
			transl_table	11
			product	ribosomal protein S2
20751	16606	gene
			gene	rpoC2
20751	16606	CDS
			gene	rpoC2
			codon_start	1
			transl_table	11
			product	RNA polymerase beta'' subunit
23714	20928	gene
			gene	rpoC1
23714	23283	CDS
22553	20928
			gene	rpoC1
			codon_start	1
			transl_table	11
			product	RNA polymerase beta' subunit
26962	23741	gene
			gene	rpoB
26962	23741	CDS
			gene	rpoB
			codon_start	1
			transl_table	11
			product	RNA polymerase beta subunit
28211	28281	gene
			gene	trnC-GCA
28211	28281	tRNA
			gene	trnC-GCA
			product	tRNA-Cys
29115	29204	gene
			gene	petN
29115	29204	CDS
			gene	petN
			codon_start	1
			transl_table	11
			product	cytochrome b6/f subunit N
30177	30073	gene
			gene	psbM
30177	30073	CDS
			gene	psbM
			codon_start	1
			transl_table	11
			product	photosystem II protein M
30981	30908	gene
			gene	trnD-GUC
30981	30908	tRNA
			gene	trnD-GUC
			product	tRNA-Asp
31373	31290	gene
			gene	trnY-GUA
31373	31290	tRNA
			gene	trnY-GUA
			product	tRNA-Tyr
31505	31433	gene
			gene	trnE-UUC
31505	31433	tRNA
			gene	trnE-UUC
			product	tRNA-Glu
32002	32073	gene
			gene	trnT-GGU
32002	32073	tRNA
			gene	trnT-GGU
			product	tRNA-Thr
32827	33888	gene
			gene	psbD
32827	33888	CDS
			gene	psbD
			codon_start	1
			transl_table	11
			product	photosystem II protein D2
33836	35257	gene
			gene	psbC
33836	35257	CDS
			gene	psbC
			codon_start	1
			transl_table	11
			product	photosystem II 44 kDa protein
35492	35405	gene
			gene	trnS-UGA
35492	35405	tRNA
			gene	trnS-UGA
			product	tRNA-Ser
35834	36022	gene
			gene	psbZ
35834	36022	CDS
			gene	psbZ
			codon_start	1
			transl_table	11
			product	photosystem II protein Z
36333	36403	gene
			gene	trnG-GCC
36333	36403	tRNA
			gene	trnG-GCC
			product	tRNA-Gly
36661	36588	gene
			gene	trnfM-CAU
36661	36588	tRNA
			gene	trnfM-CAU
			product	tRNA-Met
37120	36818	gene
			gene	rps14
37120	36818	CDS
			gene	rps14
			codon_start	1
			transl_table	11
			product	ribosomal protein S14
39462	37258	gene
			gene	psaB
39462	37258	CDS
			gene	psaB
			codon_start	1
			transl_table	11
			product	photosystem I P700 apoprotein A2
41740	39488	gene
			gene	psaA
41740	39488	CDS
			gene	psaA
			codon_start	1
			transl_table	11
			product	photosystem I P700 apoprotein A1
44377	42380	gene
			gene	ycf3
44377	44254	CDS
43500	43271
42532	42380
			gene	ycf3
			codon_start	1
			transl_table	11
			product	photosystem I assembly factor I
44952	45039	gene
			gene	trnS-GGA
44952	45039	tRNA
			gene	trnS-GGA
			product	tRNA-Ser
45890	45285	gene
			gene	rps4
45890	45285	CDS
			gene	rps4
			codon_start	1
			transl_table	11
			product	ribosomal protein S4
46295	46223	gene
			gene	trnT-UGU
46295	46223	tRNA
			gene	trnT-UGU
			product	tRNA-Thr
47140	47757	gene
			gene	trnL-UAA
47140	47174	tRNA
47708	47757
			gene	trnL-UAA
			product	tRNA-Leu
48114	48186	gene
			gene	trnF-GAA
48114	48186	tRNA
			gene	trnF-GAA
			product	tRNA-Phe
49384	48908	gene
			gene	ndhJ
49384	48908	CDS
			gene	ndhJ
			codon_start	1
			transl_table	11
			product	NADH dehydrogenase subunit J
50230	49460	gene
			gene	ndhK
50230	49460	CDS
			gene	ndhK
			codon_start	1
			transl_table	11
			product	NADH dehydrogenase subunit K
50583	50221	gene
			gene	ndhC
50583	50221	CDS
			gene	ndhC
			codon_start	1
			transl_table	11
			product	NADH dehydrogenase subunit C
52872	52203	gene
			gene	trnV-UAC
52872	52834	tRNA
52239	52203
			gene	trnV-UAC
			product	tRNA-Val
53031	53103	gene
			gene	trnM-CAU
53031	53103	tRNA
			gene	trnM-CAU
			product	tRNA-Met
53652	53248	gene
			gene	atpE
53652	53248	CDS
			gene	atpE
			codon_start	1
			transl_table	11
			product	ATP synthase CF1 epsilon subunit
55136	53649	gene
			gene	atpB
55136	53649	CDS
			gene	atpB
			codon_start	1
			transl_table	11
			product	ATP synthase CF1 beta subunit
55900	57360	gene
			gene	rbcL
55900	57360	CDS
			gene	rbcL
			codon_start	1
			transl_table	11
			product	ribulose 1,5-bisphosphate carboxylase/oxygenase large subunit
58042	59532	gene
			gene	accD
58042	59532	CDS
			gene	accD
			codon_start	1
			transl_table	11
			product	acetyl-CoA carboxylase beta subunit
59775	59885	gene
			gene	psaI
59775	59885	CDS
			gene	psaI
			codon_start	1
			transl_table	11
			product	photosystem I subunit VIII
60234	60788	gene
			gene	ycf4
60234	60788	CDS
			gene	ycf4
			codon_start	1
			transl_table	11
			product	photosystem I assembly factor II
61362	62060	gene
			gene	cemA
61362	62060	CDS
			gene	cemA
			codon_start	1
			transl_table	11
			product	envelope membrane protein
62279	63247	gene
			gene	petA
62279	63247	CDS
			gene	petA
			codon_start	1
			transl_table	11
			product	cytochrome f
64446	64324	gene
			gene	psbJ
64446	64324	CDS
			gene	psbJ
			codon_start	1
			transl_table	11
			product	photosystem II protein J
64688	64572	gene
			gene	psbL
64688	64572	CDS
			gene	psbL
			codon_start	1
			transl_table	11
			product	photosystem II protein L
64830	64711	gene
			gene	psbF
64830	64711	CDS
			gene	psbF
			codon_start	1
			transl_table	11
			product	photosystem II protein VI
65092	64841	gene
			gene	psbE
65092	64841	CDS
			gene	psbE
			codon_start	1
			transl_table	11
			product	photosystem II protein V
66054	66149	gene
			gene	petL
66054	66149	CDS
			gene	petL
			codon_start	1
			transl_table	11
			product	cytochrome b6/f subunit L
66331	66444	gene
			gene	petG
66331	66444	CDS
			gene	petG
			codon_start	1
			transl_table	11
			product	cytochrome b6/f subunit G
66636	66563	gene
			gene	trnW-CCA
66636	66563	tRNA
			gene	trnW-CCA
			product	tRNA-Trp
66892	66819	gene
			gene	trnP-UGG
66892	66819	tRNA
			gene	trnP-UGG
			product	tRNA-Pro
67238	67366	gene
			gene	psaJ
67238	67366	CDS
			gene	psaJ
			codon_start	1
			transl_table	11
			product	photosystem I subunit J
67936	68136	gene
			gene	rpl33
67936	68136	CDS
			gene	rpl33
			codon_start	1
			transl_table	11
			product	ribosomal protein L33
68321	68626	gene
			gene	rps18
68321	68626	CDS
			gene	rps18
			codon_start	1
			transl_table	11
			product	ribosomal protein S18
69246	68893	gene
			gene	rpl20
69246	68893	CDS
			gene	rpl20
			codon_start	1
			transl_table	11
			product	ribosomal protein L20
70110	69997	gene
140466	141265
			gene	rps12
			trans_splicing
70110	69997	CDS
140466	140697
141240	141265
			gene	rps12
			codon_start	1
			transl_table	11
			product	ribosomal protein S12
			trans_splicing
72324	70242	gene
			gene	clpP1
72324	72254	CDS
71435	71144
70493	70242
			gene	clpP1
			codon_start	1
			transl_table	11
			product	ATP-dependent Clp protease proteolytic subunit
72753	74279	gene
			gene	psbB
72753	74279	CDS
			gene	psbB
			codon_start	1
			transl_table	11
			product	photosystem II 47 kDa protein
74462	74563	gene
			gene	psbT
74462	74563	CDS
			gene	psbT
			codon_start	1
			transl_table	11
			product	photosystem II protein T
74764	74633	gene
			gene	pbf1
74764	74633	CDS
			gene	pbf1
			codon_start	1
			transl_table	11
			product	photosystem II reaction center protein N
74883	75104	gene
			gene	psbH
74883	75104	CDS
			gene	psbH
			codon_start	1
			transl_table	11
			product	photosystem II protein H
75223	76621	gene
			gene	petB
75223	75228	CDS
75980	76621
			gene	petB
			codon_start	1
			transl_table	11
			product	cytochrome b6
76839	78097	gene
			gene	petD
76839	76846	CDS
77593	78097
			gene	petD
			codon_start	1
			transl_table	11
			product	cytochrome b6/f subunit D
79276	78248	gene
			gene	rpoA
79276	78248	CDS
			gene	rpoA
			codon_start	1
			transl_table	11
			product	RNA polymerase alpha subunit
79762	79346	gene
			gene	rps11
79762	79346	CDS
			gene	rps11
			codon_start	1
			transl_table	11
			product	ribosomal protein S11
79999	79886	gene
			gene	rpl36
79999	79886	CDS
			gene	rpl36
			codon_start	1
			transl_table	11
			product	ribosomal protein L36
80858	80460	gene
			gene	rps8
80858	80460	CDS
			gene	rps8
			codon_start	1
			transl_table	11
			product	ribosomal protein S8
81396	81028	gene
			gene	rpl14
81396	81028	CDS
			gene	rpl14
			codon_start	1
			transl_table	11
			product	ribosomal protein L14
82979	81533	gene
			gene	rpl16
82979	82971	CDS
81931	81533
			gene	rpl16
			codon_start	1
			transl_table	11
			product	ribosomal protein L16
83806	83144	gene
			gene	rps3
83806	83144	CDS
			gene	rps3
			codon_start	1
			transl_table	11
			product	ribosomal protein S3
84221	83856	gene
			gene	rpl22
84221	83856	CDS
			gene	rpl22
			codon_start	1
			transl_table	11
			product	ribosomal protein L22
84479	84270	gene
			gene	rps19
84479	84270	CDS
			gene	rps19
			codon_start	1
			transl_table	11
			product	ribosomal protein S19
84687	84760	gene
			gene	trnH-GUG
84687	84760	tRNA
			gene	trnH-GUG
			product	tRNA-His
86301	84804	gene
			gene	rpl2
86301	85899	CDS
85234	84804
			gene	rpl2
			codon_start	1
			transl_table	11
			product	ribosomal protein L2
86589	86308	gene
			gene	rpl23
86589	86308	CDS
			gene	rpl23
			codon_start	1
			transl_table	11
			product	ribosomal protein L23
86828	86755	gene
			gene	trnI-CAU
86828	86755	tRNA
			gene	trnI-CAU
			product	tRNA-Met
86920	93630	gene
			gene	ycf2
86920	93630	CDS
			gene	ycf2
			codon_start	1
			transl_table	11
			product	hypothetical protein Ycf2
94728	94648	gene
			gene	trnL-CAA
94728	94648	tRNA
			gene	trnL-CAA
			product	tRNA-Leu
97502	95276	gene
			gene	ndhB
97502	96726	CDS
96031	95276
			gene	ndhB
			codon_start	1
			transl_table	11
			product	NADH dehydrogenase subunit B
98236	97769	gene
			gene	rps7
98236	97769	CDS
			gene	rps7
			codon_start	1
			transl_table	11
			product	ribosomal protein S7
100899	100970	gene
			gene	trnV-GAC
100899	100970	tRNA
			gene	trnV-GAC
			product	tRNA-Val
101196	102686	gene
			gene	rrn16
101196	102686	rRNA
			gene	rrn16
			product	16S ribosomal RNA
102977	103989	gene
			gene	trnI-GAU
102977	103013	tRNA
103955	103989
			gene	trnI-GAU
			product	tRNA-Ile
104054	104950	gene
			gene	trnA-UGC
104054	104091	tRNA
104916	104950
			gene	trnA-UGC
			product	tRNA-Ala
105096	107907	gene
			gene	rrn23
105096	107907	rRNA
			gene	rrn23
			product	23S ribosomal RNA
108009	108111	gene
			gene	rrn4.5
108009	108111	rRNA
			gene	rrn4.5
			product	4.5S ribosomal RNA
108333	108453	gene
			gene	rrn5
108333	108453	rRNA
			gene	rrn5
			product	5S ribosomal RNA
108710	108783	gene
			gene	trnR-ACG
108710	108783	tRNA
			gene	trnR-ACG
			product	tRNA-Arg
109361	109290	gene
			gene	trnN-GUU
109361	109290	tRNA
			gene	trnN-GUU
			product	tRNA-Asn
112741	110531	gene
			gene	ndhF
112741	110531	CDS
			gene	ndhF
			codon_start	1
			transl_table	11
			product	NADH dehydrogenase subunit F
113734	113907	gene
			gene	rpl32
113734	113907	CDS
			gene	rpl32
			codon_start	1
			transl_table	11
			product	ribosomal protein L32
114852	114931	gene
			gene	trnL-UAG
114852	114931	tRNA
			gene	trnL-UAG
			product	tRNA-Leu
115010	115981	gene
			gene	ccsA
115010	115981	CDS
			gene	ccsA
			codon_start	1
			transl_table	11
			product	cytochrome c biogenesis protein
117724	116204	gene
			gene	ndhD
117724	116204	CDS
			gene	ndhD
			codon_start	1
			transl_table	11
			product	NADH dehydrogenase subunit D
118072	117827	gene
			gene	psaC
118072	117827	CDS
			gene	psaC
			codon_start	1
			transl_table	11
			product	photosystem I subunit VII
118781	118476	gene
			gene	ndhE
118781	118476	CDS
			gene	ndhE
			codon_start	1
			transl_table	11
			product	NADH dehydrogenase subunit E
119490	118960	gene
			gene	ndhG
119490	118960	CDS
			gene	ndhG
			codon_start	1
			transl_table	11
			product	NADH dehydrogenase subunit G
120411	119869	gene
			gene	ndhI
120411	119869	CDS
			gene	ndhI
			codon_start	1
			transl_table	11
			product	NADH dehydrogenase subunit I
122688	120509	gene
			gene	ndhA
122688	122132	CDS
121049	120509
			gene	ndhA
			codon_start	1
			transl_table	11
			product	NADH dehydrogenase subunit A
123871	122690	gene
			gene	ndhH
123871	122690	CDS
			gene	ndhH
			codon_start	1
			transl_table	11
			product	NADH dehydrogenase subunit H
124253	123984	gene
			gene	rps15
124253	123984	CDS
			gene	rps15
			codon_start	1
			transl_table	11
			product	ribosomal protein S15
129890	124551	gene
			gene	ycf1
129890	124551	CDS
			gene	ycf1
			codon_start	1
			transl_table	11
			product	hypothetical protein Ycf1
130199	130270	gene
			gene	trnN-GUU
130199	130270	tRNA
			gene	trnN-GUU
			product	tRNA-Asn
130850	130777	gene
			gene	trnR-ACG
130850	130777	tRNA
			gene	trnR-ACG
			product	tRNA-Arg
131227	131107	gene
			gene	rrn5
131227	131107	rRNA
			gene	rrn5
			product	5S ribosomal RNA
131551	131449	gene
			gene	rrn4.5
131551	131449	rRNA
			gene	rrn4.5
			product	4.5S ribosomal RNA
134464	131653	gene
			gene	rrn23
134464	131653	rRNA
			gene	rrn23
			product	23S ribosomal RNA
135506	134610	gene
			gene	trnA-UGC
135506	135469	tRNA
134644	134610
			gene	trnA-UGC
			product	tRNA-Ala
136583	135571	gene
			gene	trnI-GAU
136583	136547	tRNA
135605	135571
			gene	trnI-GAU
			product	tRNA-Ile
138364	136874	gene
			gene	rrn16
138364	136874	rRNA
			gene	rrn16
			product	16S ribosomal RNA
138661	138590	gene
			gene	trnV-GAC
138661	138590	tRNA
			gene	trnV-GAC
			product	tRNA-Val
141324	141791	gene
			gene	rps7
141324	141791	CDS
			gene	rps7
			codon_start	1
			transl_table	11
			product	ribosomal protein S7
142058	144284	gene
			gene	ndhB
142058	142834	CDS
143529	144284
			gene	ndhB
			codon_start	1
			transl_table	11
			product	NADH dehydrogenase subunit B
144832	144912	gene
			gene	trnL-CAA
144832	144912	tRNA
			gene	trnL-CAA
			product	tRNA-Leu
152640	145930	gene
			gene	ycf2
152640	145930	CDS
			gene	ycf2
			codon_start	1
			transl_table	11
			product	hypothetical protein Ycf2
152732	152805	gene
			gene	trnI-CAU
152732	152805	tRNA
			gene	trnI-CAU
			product	tRNA-Met
152971	153252	gene
			gene	rpl23
152971	153252	CDS
			gene	rpl23
			codon_start	1
			transl_table	11
			product	ribosomal protein L23
153259	154756	gene
			gene	rpl2
153259	153661	CDS
154326	154756
			gene	rpl2
			codon_start	1
			transl_table	11
			product	ribosomal protein L2
154873	154800	gene
			gene	trnH-GUG
154873	154800	tRNA
			gene	trnH-GUG
			product	tRNA-His
155081	155290	gene
			gene	rps19
155081	155290	CDS
			gene	rps19
			codon_start	1
			transl_table	11
			product	ribosomal protein S19
